# Supplementary material for: Titanium micro-particles are commonly found in soft tissues surrounding dental implants
Source: Commun Med (Lond). 2025 Mar 18;5:78. doi: 10.1038/s43856-025-00756-3 (PMC11920262; doi:10.1038/s43856-025-00756-3)
Supplement: Supplementary file 3 — Supplementary Data [file 43856_2025_756_MOESM3_ESM.xlsx]

## Sheet: PIXE - patient_implant lev
ID	Gender	Age	Smoker	History of perio	Diabetes	Implant years	BRAND	Surface	Sa value	Construction Type	Retention	Implant 1 TEST	DiameterImpl1	LengthImpl1	JawImpl	PositionImpl1	Implant 2 CTR	DiameterImpl2	LengthImpl2	JawImpl2	PositionImpl2	Inter-thread distance	Landmark	Impl1M	Impl1D	Impl2M	Impl2D	BLPPDImpl1b	BLPPDImpl1d	BLPPDImpl1m	BLPPDImpl1p	BLPPDImpl2b	BLPPDImpl2d	BLPPDImpl2m	BLPPDImpl2p	BLBOPImpl1b	BLBOPImpl1d	BLBOPImpl1m	BLBOPImpl1p	BLBOPImpl2b	BLBOPImpl2d	BLBOPImpl2m	BLBOPImpl2p	BLSUPImpl1b	BLSUPImpl1d	BLSUPImpl1m	BLSUPImpl1p	BLSUPImpl2b	BLSUPImpl2d
101	Female	55	No	Yes	No	21	Brånemark (Turned)	Non-modified	< 0.5	Full-arch bridge	Screw-retained	15	3.3	11.5	Maxilla	Posterior	23	3.75	18	Maxilla	Anterior	0,6 mm	Implant shoulder	6.079	6.144	1.413	2.276	6	6	6	6	4	4	4	4	Y	Y	Y	Y	Y	Y	Y	Y	N	N	N	N	N	N
103	Female	70	No	Yes	No	11	Nobel TiUnite	Modified	1.0 - 2.0	Multiple-unit bridge	Screw-retained	24	4	18	Maxilla	Posterior	23	4	15	Maxilla	Anterior	0,6 mm	Implant shoulder	4.193	4.011	2.108	2.335	8	8	8	8	4	5	5	4	Y	Y	Y	Y	Y	Y	Y	Y	N	N	N	N	N	N
104	Female	67	No	Yes	No	8	Ankylos	Modified	1.0 - 2.0	Multiple-unit bridge	Screw-retained	31	3.5	8	Mandible	Anterior	41	3.5	11	Mandible	Anterior	8 mm lenght impl 31	Implant shoulder	3.905	4.647	2.985	2.412	7	7	7	7	3	3	3	3	Y	Y	Y	Y	N	N	N	N	Y	Y	Y	Y	N	N
105	Female	51	No	Yes	No	12	Astra Osseospeed	Modified	1.0 - 2.0	Single crowns	Screw-retained	13	4.5	14	Maxilla	Anterior	12	3.5	11	Maxilla	Anterior	0,66 mm	Implant shoulder	4.345	4.19	0.308	1.849	9	8	8	8	5	7	5	5	Y	Y	Y	Y	Y	Y	Y	Y	Y	Y	Y	N	N	N
106	Male	75	No	Yes	No	11	Nobel TiUnite	Modified	1.0 - 2.0	Single crowns	Screw-retained	25	5.5	13	Maxilla	Posterior	24	5.5	15	Maxilla	Posterior	0,7 mm (Replace)	Implant shoulder	3.929	3.914	1.272	1.244	6	7	7	6	3	4	3	3	Y	Y	Y	Y	Y	Y	Y	Y	N	N	N	N	N	N
107	Female	75	No	Yes	No	12	Astra Osseospeed	Modified	1.0 - 2.0	Overdenture	Screw-retained	15	3	9	Maxilla	Posterior	13	3	11	Maxilla	Anterior	0,66 mm	Implant shoulder	6.171	6.057	2.417	2.485	4	8	8	8	3	3	3	4	Y	Y	Y	Y	N	N	N	Y	N	N	N	N	N	N
109	Male	75	No	Yes	No	12	Astra Osseospeed	Modified	1.0 - 2.0	Three-unit bridge	Screw-retained	15	3	13	Maxilla	Posterior	13	3	13	Maxilla	Anterior	0,66 mm	Implant shoulder	5.203	4.996	0.875	1.013	8	8	8	8	5	5	5	4	Y	Y	Y	Y	Y	Y	Y	Y	Y	Y	Y	Y	N	N
110	Male	66	Yes	Yes	No	1	Astra Osseospeed	Modified	1.0 - 2.0	Two-unit bridge	Screw-retained	15	4.8	9	Maxilla	Posterior	14	4.2	9	Maxilla	Posterior	0,66 mm	Implant shoulder	3.466	3.555	1.781	1.511	7	6	6	6	3	3	3	3	Y	Y	Y	Y	N	N	N	N	N	N	N	N	N	N
111	Female	79	No	Yes	No	12	Straumann SLA	Modified	1.0 - 2.0	Full-arch bridge	Screw-retained	42	3.3	11.2	Mandible	Anterior	44	3.3	9.2	Mandible	Posterior	1,25 mm	Prostho margin	6.055	6.827	2.52	2.896	7	8	8	8	4	5	4	4	Y	Y	Y	Y	Y	Y	Y	Y	N	N	N	N	N	N
112	Female	82	No	Yes	No	10	Nobel TiUnite	Modified	1.0 - 2.0	Overdenture	Screw-retained	32	4	18	Mandible	Anterior	34	4	15	Mandible	Posterior	0,6 mm	Implant shoulder	5.783	5.417	1.196	0.952	5	8	7	7	2	2	3	2	Y	Y	Y	Y	N	N	N	N	N	N	N	N	N	N
113	Female	75	No	No	No	25	Brånemark (Turned)	Non-modified	< 0.5	Full-arch bridge	Screw-retained	22	3.75	11.5	Maxilla	Anterior	23	3.75	11.5	Maxilla	Anterior	0,6 mm	Implant shoulder	3.922	4.365	1.93	1.796	7	7	7	6	4	4	4	4	Y	Y	Y	Y	N	Y	Y	N	N	N	N	N	N	N
114	Female	69	No	No	No	7	Nobel TiUnite	Modified	1.0 - 2.0	Two-unit bridge	Screw-retained	35	4	11.5	Mandible	Posterior	34	4	15	Mandible	Posterior	0,6 mm	Implant shoulder	3.427	3.829	2.606	2.333	6	7	7	6	3	2	3	2	Y	Y	Y	Y	N	N	Y	N	Y	Y	Y	Y	N	N
115	Female	90	No	No	No	19	Astra TiOBlast	Modified	1.0 - 2.0	Two-unit bridge	Cemented	26	5.4	15	Maxilla	Posterior	27	5.4	15	Maxilla	Posterior	0,66 mm	Implant shoulder	4.276	5.455	0.664	0.663	4	8	3	7	2	4	3	4	Y	Y	Y	Y	N	N	N	N	N	N	N	N	N	N
116	Female	45	No	No	No	11	Nobel TiUnite	Modified	1.0 - 2.0	Two-unit bridge	Screw-retained	46	4.3	10	Mandible	Posterior	47	4.3	10	Mandible	Posterior	0,6 mm	Implant shoulder	4.492	4.623	2.364	1.241	7	6	7	4	2	2	3	1	Y	Y	Y	Y	N	N	N	N	Y	N	N	N	N	N
117	Female	73	No	No	No	17	Astra TiOBlast	Modified	1.0 - 2.0	Two-unit bridge	Screw-retained	47	4.2	13	Mandible	Posterior	46	3.6	15	Mandible	Posterior	0,66 mm	Implant shoulder	5.056	5.226	0.27	0.198	8	9	9	9	2	3	3	2	Y	Y	Y	Y	N	N	N	N	N	N	N	N	N	N
119	Female	72	No	No	Yes	9	Astra Osseospeed	Modified	1.0 - 2.0	Single crowns	Screw-retained	14	3.6	13	Maxilla	Posterior	15	3.6	13	Maxilla	Posterior	0,66 mm	Implant shoulder	3.599	3.478	0.675	0.674	7	8	7	6	1	5	5	5	Y	Y	Y	Y	N	N	N	Y	Y	N	N	N	N	N
120	Female	82	No	Yes	Yes	15	Nobel TiUnite	Modified	1.0 - 2.0	Overdenture	Screw-retained	14	4		Maxilla	Posterior	15	4		Maxilla	Posterior	0,6 mm	Implant shoulder	5.547	5.508	2.525	2.723	5	6	6	7	2	3	5	4	Y	Y	Y	Y	N	N	Y	N	N	N	N	N	N	N
121	Female	79	No	No	No	13	Nobel TiUnite	Modified	1.0 - 2.0	Two-unit bridge	Screw-retained	24	4	18	Maxilla	Posterior	25	4	18	Maxilla	Posterior	0,6 mm	Implant shoulder	3.414	3.851	1.802	1.065	5	6	7	7	3	3	4	3	Y	Y	Y	Y	N	N	Y	N	N	Y	N	N	N	N
Legend
TEST	peri-implantitis site
CTR	reference implant site
[truncated: 88 more columns]

## Sheet: PIXE - particles level
Patient ID	Group	Particle ID	Area um2	Diameter	Roundness	Circularity	Caliper Max	Caliper Min	Caliper Mean	Distance to Implant Interface	Biopsy Width (From Implant)	Distance to Pocket Epithelium	Biopsy Lenght (From Epithelium)			Legend
101	Test	1	275.28	17.37	1.2	0.73	20.52	14.51	18.74	5382.02	6680.21	2515.29	9396.51			TEST	peri-implantitis site
101	Test	2	49.82	7.97	1.2	0.75	7.89	6.7	7.29	4896.32	6680.21	2154.21	9396.51			CTR	reference implant site
101	Test	3	252.86	16.71	1.17	0.65	20.74	14.51	18.18	5363.26	6680.21	2536.41	9396.51
101	Test	4	237.91	16.11	1.08	0.62	20.74	14.21	17.43	3291.56	6680.21	1169.57	9396.51
101	Test	5	47.33	7.76	1.1	0.79	7.48	5.58	6.98	3576.2	6680.21	1470.7	9396.51
101	Test	6	200.54	13.84	1.76	0.33	25.44	10.04	18.84	1567.99	6680.21	672.26	9396.51
101	Test	7	209.26	15.19	1.19	0.76	17.43	14.51	16.23	3337.91	6680.21	2028.84	9396.51
101	Test	8	109.61	10.61	1.17	0.71	12.72	10.04	11.39	3088.35	6680.21	2034.6	9396.51
101	Test	9	1103.61	35.98	1.4	0.62	45.89	35.78	40.84	5673.94	6680.21	4023.75	9396.51
101	Test	10	110.86	10.83	1.06	0.74	12.48	10.69	11.76	2967.62	6680.21	1990.89	9396.51
101	Test	11	14.95	4.36	1.28	0.64	4.02	3.16	3.57	4640.13	6680.21	3844.23	9396.51
101	Test	12	105.88	10.48	1.22	0.78	11.86	10.04	11.17	692.19	6680.21	1240.95	9396.51
101	Test	13	120.82	11.38	1.1	0.71	13.44	11.16	12.24	6285.91	6680.21	5609.91	9396.51
101	Test	14	1426.22	41.06	1.3	0.71	49.16	37.95	44.3	5881.06	6680.21	5498.18	9396.51
101	Test	15	967.84	33.62	1.26	0.7	40.61	30.13	36.52	4548.21	6680.21	4489.21	9396.51
101	Test	16	536.86	24.36	1.33	0.57	32.97	21.21	27.94	5818.35	6680.21	5488.56	9396.51
101	Test	17	493.26	23.52	1.2	0.65	29.62	18.97	26.21	5789.3	6680.21	5553.91	9396.51
101	Test	18	16.19	4.54	1.33	0.69	4.02	3.35	3.78	1795	6680.21	2832.26	9396.51
101	Test	19	5368.56	75.37	1.87	0.36	136.24	51.24	101.03	52.74	6680.21	1833.32	9396.51
101	Test	20	22.42	5.86	1.75	0.34	6.79	2.23	5.2	67.72	6680.21	1817.42	9396.51
101	Test	21	691.31	27.65	2.55	0.32	49.39	21.95	38.94	25.71	6680.21	1898.32	9396.51
101	Test	22	47.33	7.81	1.19	0.67	8.05	5.58	7.19	5296.22	6680.21	5917.72	9396.51
101	Test	23	21.18	5.19	1.14	0.67	4.99	3.35	4.35	5291.53	6680.21	5913.87	9396.51
101	Test	24	955.38	32.55	1.51	0.51	46.84	29.02	38.88	4457.53	6680.21	5297.1	9396.51
101	Test	25	2923.44	59.14	1.34	0.64	74.63	49.11	64.55	4424.24	6680.21	5322.61	9396.51
101	Test	26	9266.06	105.31	1.43	0.61	137.9	90.75	117.59	3297.41	6680.21	4683.41	9396.51
101	Test	27	1590.64	43.01	1.35	0.59	57.17	35.6	48.02	3191.13	6680.21	4662.62	9396.51
101	Test	28	100.89	9.81	1.42	0.51	14.11	7.81	11.64	3383.75	6680.21	4767.82	9396.51
101	Test	29	124.56	11.38	1.19	0.73	13.43	10.04	12.29	5101.01	6680.21	6113.04	9396.51
101	Test	30	1.25	1.06	0	0	0	0	0	5086.47	6680.21	6147.31	9396.51
101	Test	31	1140.97	36.7	1.29	0.65	45.76	33.48	40.04	3487	6680.21	4948.07	9396.51
101	Test	32	468.35	22.79	1.51	0.65	28.67	22.32	25.84	3455.07	6680.21	4939.26	9396.51
101	Test	33	196.81	14.71	1.38	0.48	21.05	12.38	16.81	2473.34	6680.21	4281.2	9396.51
101	Test	34	338.8	19.33	1.19	0.58	25.69	17.85	21.41	693.27	6680.21	3086.19	9396.51
101	Test	35	73.49	8.52	1.21	0.65	10.58	6.7	9.21	4479.54	6680.21	6167.96	9396.51
101	Test	36	511.94	24.12	1.22	0.63	30.64	22.32	26.79	658.12	6680.21	3273.79	9396.51
101	Test	37	2034.07	49.36	1.29	0.66	60.92	49.72	54.15	2400.13	6680.21	4630.62	9396.51
101	Test	38	845.77	31.23	1.43	0.62	39.88	30.13	34.95	3998.01	6680.21	5878.36	9396.51
101	Test	39	135.77	12.05	1.17	0.78	13.62	11.16	12.65	4318.62	6680.21	6143.97	9396.51
101	Test	40	5483.16	81.61	1.38	0.69	98.74	73.06	88.09	3954.25	6680.21	5900.12	9396.51
101	Test	41	1098.62	36.04	1.21	0.75	41.89	30.13	38.76	3115.41	6680.21	5552.36	9396.51
101	Test	42	47.33	8.06	1.28	0.52	9.19	4.46	7.42	3716.39	6680.21	6090.54	9396.51
101	Test	43	2732.86	56.72	1.31	0.63	72.7	45.76	63.01	2414.78	6680.21	5123.39	9396.51
101	Test	44	619.07	26.51	1.33	0.65	33.3	26.79	29.63	1462.32	6680.21	4414.47	9396.51
101	Test	45	1022.64	34.71	1.27	0.71	41.46	30.13	37.31	2021.15	6680.21	4888.78	9396.51
101	Test	46	235.42	15.94	1.32	0.71	19.19	15.63	18.03	1857.1	6680.21	4909.86	9396.51
101	Test	47	38.61	7.05	1.24	0.7	7.06	5.58	6.37	1892.54	6680.21	4984.27	9396.51
101	Test	48	7.47	3.06	1.43	0.51	2.5	1.12	2.13	1976.78	6680.21	5210.63	9396.51
101	Test	49	307.66	18.42	1.15	0.63	23.52	15.62	20.36	1037.27	6680.21	4498.36	9396.51
101	Test	50	3308.33	63.54	1.29	0.79	71.5	59.14	67.37	1044.41	6680.21	4504.88	9396.51
101	Test	51	110.86	10.78	1.1	0.8	12.07	10.04	11.26	2098.14	6680.21	5322.66	9396.51
101	Test	52	1813.6	46.53	1.46	0.69	56.45	44.11	50.54	1928.77	6680.21	5225.66	9396.51
101	Test	53	737.4	29.31	1.34	0.65	36.3	28.41	31.93	1020.97	6680.21	4503.37	9396.51
101	Test	54	2482.49	53.16	1.5	0.5	77.38	50.15	63.22	2787.06	6680.21	5902.39	9396.51
101	Test	55	21.18	5.2	1.31	0.64	4.99	3.35	4.49	2023.07	6680.21	5427.92	9396.51
101	Test	56	772.28	29.98	1.29	0.75	34.72	30.13	32.49	1865.53	6680.21	5352.24	9396.51
101	Test	57	113.35	10.8	1.12	0.82	12.07	10.04	11.47	1861.32	6680.21	5304.86	9396.51
101	Test	58	3558.69	65.19	1.39	0.64	82.54	56.92	71.98	1902.78	6680.21	5373.88	9396.51
101	Test	59	408.56	21.47	1.15	0.62	27.56	17.86	23.4	2065.89	6680.21	5481.83	9396.51
101	Test	60	1665.37	44.4	1.26	0.69	54.08	37.95	48.25	1848.82	6680.21	5309.03	9396.51
101	Test	61	64.77	7.9	1.19	0.7	9.53	6.7	8.54	2628.99	6680.21	5949.01	9396.51
101	Test	62	38.61	7.07	1.13	0.7	7.06	4.46	6.27	1836.97	6680.21	5337.77	9396.51
101	Test	63	67.26	7.83	1.34	0.57	10.52	5.58	9.23	2951.79	6680.21	6260.87	9396.51
101	Test	64	1246.85	38.41	1.28	0.76	44.29	37.28	41.37	1648.39	6680.21	5287.56	9396.51
101	Test	65	1104.85	36.24	1.27	0.76	41.48	33.48	38.58	2556	6680.21	5980.96	9396.51
101	Test	66	232.93	16.01	1.2	0.66	19.87	14.51	17.28	1572.75	6680.21	5238.88	9396.51
101	Test	67	87.19	9.36	1.22	0.71	11.15	8.75	10.12	2418.09	6680.21	5899.54	9396.51
101	Test	68	1219.45	37.18	1.56	0.45	56.46	30.53	43.82	2651.68	6680.21	6081.26	9396.51
101	Test	69	43.6	7.47	1.22	0.62	7.89	5.58	6.89	2132.49	6680.21	5713.15	9396.51
101	Test	70	174.38	13.35	1.51	0.57	18.03	13.39	15.8	2812.5	6680.21	6279.7	9396.51
101	Test	71	718.71	28.8	1.25	0.65	35.91	27.24	31.97	2319.19	6680.21	5933.32	9396.51
101	Test	72	817.12	30.63	1.37	0.56	41.48	29.02	34.71	1829.03	6680.21	5546.53	9396.51
101	Test	73	3689.48	65.21	1.69	0.56	89.96	62.37	76.75	1555.5	6680.21	5339.85	9396.51
101	Test	74	655.19	27.36	1.41	0.71	32.59	25.67	30.21	1798.89	6680.21	5549.46	9396.51
101	Test	75	37.37	7.06	1.29	0.54	7.88	4.46	6.44	2760.26	6680.21	6292.85	9396.51
101	Test	76	1647.94	44.23	1.4	0.67	54.42	42.03	48.46	2755.98	6680.21	6326.79	9396.51
101	Test	77	221.72	15.52	1.13	0.64	19.5	14.51	17.24	1683.98	6680.21	5475.86	9396.51
101	Test	78	996.48	34.15	1.22	0.67	42.01	30.13	36.97	1783.7	6680.21	5571.63	9396.51
101	Test	79	26.16	5.73	1.06	0.89	4.99	4.46	4.85	1828.77	6680.21	5610.57	9396.51
101	Test	80	19.93	5.1	1.26	0.61	4.99	3.35	4.35	2086.43	6680.21	5833.21	9396.51
101	Test	81	2644.42	56.3	1.3	0.63	71.72	45.76	61.28	1899.93	6680.21	5679.59	9396.51
101	Test	82	751.1	29.14	1.29	0.56	39.55	22.32	32.75	1662.07	6680.21	5509.29	9396.51
101	Test	83	165.67	12.85	1.44	0.52	18.46	10.04	15.13	1837.46	6680.21	5636.33	9396.51
101	Test	84	438.45	22.57	1.4	0.49	31.97	19.03	25.51	2129.27	6680.21	5878.68	9396.51
101	Test	85	901.82	32.58	1.27	0.84	35.6	33.48	34.59	1706.67	6680.21	5588.44	9396.51
101	Test	86	757.33	29.27	1.27	0.59	38.96	22.32	32.9	2139.07	6680.21	5909.65	9396.51
101	Test	87	568	24.59	1.49	0.5	36.06	21.21	30.07	1496.3	6680.21	5417	9396.51
101	Test	88	42.35	7.35	1.19	0.8	7.06	6.31	6.67	1861.51	6680.21	5711.16	9396.51
101	Test	89	13.7	4.22	1.24	0.48	4.46	2.23	3.43	1627.01	6680.21	5543.93	9396.51
101	Test	90	87.19	9.34	1.28	0.65	11.65	7.81	10.29	1800.36	6680.21	5702.36	9396.51
101	Test	91	77.23	8.66	1.14	0.78	9.98	7.81	9.28	1413.26	6680.21	5410.24	9396.51
101	Test	92	7573.28	95.59	1.72	0.57	128.34	84.82	108.88	1702.41	6680.21	5636.69	9396.51
101	Test	93	279.02	17.15	1.26	0.51	24.65	13.39	20.01	1414.37	6680.21	5434.08	9396.51
101	Test	94	422.26	20.77	1.8	0.34	37.42	16.51	28.43	1404.55	6680.21	5435.12	9396.51
101	Test	95	163.17	12.71	2.1	0.3	23.65	9.86	18.27	1793.87	6680.21	5731.26	9396.51
101	Test	96	312.65	17.46	1.78	0.37	30.64	14.51	24.51	1521.81	6680.21	5598.61	9396.51
101	Test	97	221.72	15.53	1.26	0.65	19.49	12.28	17	1774.22	6680.21	5740.45	9396.51
101	Test	98	381.16	20.68	1.38	0.72	24.47	19.73	22.73	1748.99	6680.21	5755.47	9396.51
101	Test	99	696.29	28.23	1.41	0.74	33.15	28.94	31.46	1506.47	6680.21	5576.89	9396.51
101	Test	100	412.3	21.4	1.23	0.61	27.9	18.97	23.83	1678.93	6680.21	5711.69	9396.51
101	Test	101	318.88	18.9	1.16	0.72	22.3	18.88	20.34	1750.54	6680.21	5773.73	9396.51
101	Test	102	932.96	30.55	2.94	0.28	61.79	26.8	47.5	1725.77	6680.21	5765.33	9396.51
101	Test	103	71	8.35	1.2	0.63	10.58	6.7	9.11	1475.43	6680.21	5588.05	9396.51
101	Test	104	133.28	11.67	1.29	0.58	15.49	10.04	13.09	1665.52	6680.21	5733.02	9396.51
101	Test	105	22.42	5.35	1.19	0.7	4.99	3.35	4.55	1295.83	6680.21	5449.81	9396.51
101	Test	106	19.93	5.13	1.65	0.46	5.58	3.35	4.6	1693.19	6680.21	5754.76	9396.51
101	Test	107	12.46	4.11	1.86	0.44	4.02	2.23	3.34	1620.24	6680.21	5692.41	9396.51
101	Test	108	54.81	7.14	1.22	0.79	8.12	6.7	7.73	1408.72	6680.21	5535.2	9396.51
101	Test	109	257.84	16.98	1.25	0.62	21.44	15.54	18.44	1405.15	6680.21	5534	9396.51
101	Test	110	49.82	6.74	1.19	0.71	8.05	5.58	7.39	1478.54	6680.21	5615.91	9396.51
101	Test	111	66.02	7.84	1.31	0.64	9.98	6.7	8.85	1505.06	6680.21	5681.24	9396.51
101	Test	112	556.79	25.19	1.36	0.68	30.86	22.32	27.75	1722.84	6680.21	5810.5	9396.51
101	Test	113	66.02	7.96	1.24	0.64	10.11	6.7	8.71	1365.63	6680.21	5552.63	9396.51
101	Test	114	463.37	23.52	2.28	0.29	42.01	17.37	31.85	1675.08	6680.21	5792.73	9396.51
101	Test	115	48.58	7.88	1.24	0.7	8.05	6.7	7.27	1729.74	6680.21	5833.81	9396.51
101	Test	116	79.72	8.59	1.36	0.49	12.72	5.58	10.26	1700.07	6680.21	5813.01	9396.51
101	Test	117	28.65	6.16	1.3	0.54	6.5	3.35	5.47	3090.02	6680.21	6892.06	9396.51
101	Test	118	26.16	5.76	1.2	0.69	5.58	4.46	4.99	1661.24	6680.21	5797.01	9396.51
101	Test	119	67.26	8	1.28	0.58	10.58	5.58	8.98	1568.63	6680.21	5752.87	9396.51
101	Test	120	863.2	33.15	2.31	0.27	60.95	24.51	45.83	1641.81	6680.21	5812.71	9396.51
101	Test	121	240.4	16	1.26	0.58	21.44	15.4	18.64	1384.35	6680.21	5606.13	9396.51
101	Test	122	671.38	28.07	1.15	0.81	31.26	27.9	29.71	1619.5	6680.21	5787.74	9396.51
101	Test	123	236.67	15.74	1.21	0.54	21.99	13.39	18.12	1544.96	6680.21	5754.65	9396.51
101	Test	124	305.17	17.99	1.67	0.4	29.1	13.12	22.85	1612.8	6680.21	5801.93	9396.51
101	Test	125	1123.54	35.77	1.38	0.55	49.11	31.31	40.9	1621.06	6680.21	5811.16	9396.51
101	Test	126	117.09	11.11	1.08	0.68	13.48	10.99	12.05	1692.22	6680.21	5876.12	9396.51
101	Test	127	1023.89	31.42	2.47	0.3	63.14	26.04	47.22	1477.81	6680.21	5719.74	9396.51
101	Test	128	230.44	15.99	1.14	0.71	19.06	14.99	17.25	1541.37	6680.21	5794.65	9396.51
101	Test	129	386.14	20.98	1.18	0.76	24.04	19.77	22.39	1637.98	6680.21	5870.34	9396.51
101	Test	130	204.28	14.92	1.03	0.68	18.15	14.21	15.9	1408.17	6680.21	5697.54	9396.51
101	Test	131	747.36	28.79	1.52	0.62	37.65	26.79	34.51	1471.09	6680.21	5745.76	9396.51
101	Test	132	41.1	7.24	1.23	0.73	7.15	5.58	6.58	1443.64	6680.21	5744.67	9396.51
101	Test	133	57.3	7.46	1.24	0.66	9.19	6.7	8.06	1528.63	6680.21	5820	9396.51
101	Test	134	378.66	20.33	1.21	0.6	26.83	17.86	22.98	1453.45	6680.21	5756.82	9396.51
101	Test	135	437.21	22.04	1.19	0.57	29.77	17.86	24.69	1516.81	6680.21	5806.24	9396.51
101	Test	136	208.02	15.08	1.07	0.69	18.15	14.51	16.19	1480	6680.21	5784.92	9396.51
101	Test	137	130.79	11.76	1.21	0.65	14.55	8.93	12.86	1354.36	6680.21	5719.3	9396.51
101	Test	138	39.86	7.09	1.08	0.86	6.5	5.58	6.27	1511.43	6680.21	5838.78	9396.51
101	Test	139	701.28	28.59	1.11	0.74	33.3	26.79	30.64	1419.04	6680.21	5815.17	9396.51
101	Test	140	66.02	8.04	1.31	0.64	9.98	6.7	8.89	1429.32	6680.21	5788.07	9396.51
101	Test	141	118.33	10.94	1.27	0.59	14.51	8.93	12.33	1306.6	6680.21	5706.65	9396.51
101	Test	142	774.77	28.56	2.13	0.37	48.93	28.36	39.12	1518.11	6680.21	5875.03	9396.51
101	Test	143	21.18	5.19	1.14	0.67	4.99	3.35	4.35	1460.09	6680.21	5845.84	9396.51
101	Test	144	362.47	18.79	2.22	0.31	36.02	16.56	27.49	1381.12	6680.21	5780.21	9396.51
101	Test	145	68.51	8.03	1.57	0.42	12.47	6.45	9.82	1452.06	6680.21	5844.02	9396.51
101	Test	146	652.7	26.82	1.47	0.45	41.04	20.2	32.61	1345.62	6680.21	5773.54	9396.51
101	Test	147	97.16	9.99	1.23	0.7	11.86	8.93	10.74	1350.96	6680.21	5801.49	9396.51
101	Test	148	24.91	5.63	1.14	0.83	4.99	4.46	4.85	1311.71	6680.21	5760.88	9396.51
101	Test	149	785.98	30.32	1.24	0.73	35.6	30.13	32.81	787.39	6680.21	5375.57	9396.51
101	Test	150	719.96	28.91	1.19	0.68	35.29	26.79	31.13	1444.89	6680.21	5892.84	9396.51
101	Test	151	72.25	8.35	1.31	0.63	10.58	6.7	9.3	1296.05	6680.21	5802.14	9396.51
101	Test	152	553.05	24.93	1.25	0.61	32.54	21.21	28.35	1550.85	6680.21	5990.68	9396.51
101	Test	153	1079.94	35.33	1.3	0.57	47.47	31.26	39.45	767.74	6680.21	5397.73	9396.51
101	Test	154	536.86	24.89	1.21	0.74	28.95	24.89	26.89	1439.94	6680.21	5935.74	9396.51
101	Test	155	31.14	6.31	1.27	0.64	6.31	4.46	5.68	2218.84	6680.21	6504.46	9396.51
101	Test	156	498.24	23.79	1.25	0.73	27.99	22.32	25.79	1381.5	6680.21	5879.09	9396.51
101	Test	157	16.19	4.75	1.59	0.41	4.99	2.23	3.99	776.86	6680.21	5440.65	9396.51
101	Test	158	97.16	10.01	1.17	0.71	11.86	8.93	10.63	1359.39	6680.21	5903.03	9396.51
101	Test	159	31.14	6.31	1.27	0.64	6.31	4.46	5.68	1413.6	6680.21	5945.46	9396.51
101	Test	160	693.8	28.26	1.44	0.63	35.7	25.67	31.11	1404.89	6680.21	5960.54	9396.51
101	Test	161	72.25	8.34	1.24	0.67	10.29	6.7	9.15	988.55	6680.21	5664.09	9396.51
101	Test	162	1639.22	44.29	1.24	0.72	52.45	41.88	47	1165.91	6680.21	5818.35	9396.51
101	Test	163	39.86	7.13	1.18	0.79	6.79	5.58	6.44	2575.07	6680.21	6893.59	9396.51
101	Test	164	53.56	8.27	1.17	0.78	8.12	6.7	7.59	1572.78	6680.21	6255.65	9396.51
101	Test	165	52.32	6.64	1.29	0.53	9.53	4.46	7.9	1213.77	6680.21	6020.72	9396.51
101	Test	166	89.68	8.98	1.42	0.47	13.79	5.58	11.17	1181.64	6680.21	5995.92	9396.51
101	Test	167	663.91	27.8	1.33	0.75	32.11	26.79	30.15	1323.08	6680.21	6138.82	9396.51
101	Test	168	100.89	10.24	1.17	0.74	11.86	8.93	10.84	2544.8	6680.21	7099.07	9396.51
101	Test	169	113.35	10.2	1.29	0.46	15.86	8.68	12.68	1261	6680.21	6179.99	9396.51
101	Test	170	69.75	8.24	1.22	0.68	9.98	6.7	8.96	1227.08	6680.21	6170.35	9396.51
101	Test	171	589.17	25.98	1.29	0.74	30.36	25.67	28.29	1256.28	6680.21	6240.22	9396.51
101	Test	172	858.22	31.83	1.34	0.69	38.16	30.13	34.31	1102.29	6680.21	6174.19	9396.51
101	Test	173	220.47	15.65	1.16	0.74	18.15	14.51	16.49	1214.51	6680.21	6278.93	9396.51
101	Test	174	69.75	8.21	1.3	0.61	10.58	6.7	9.11	871.96	6680.21	6120.66	9396.51
101	Test	175	630.28	27.13	1.25	0.71	32.19	25.67	28.94	910.79	6680.21	6169.05	9396.51
101	Test	176	105.88	11	3.38	0.16	24.76	4.54	17.36	899.4	6680.21	6176.09	9396.51
101	Test	177	225.45	15.43	1.19	0.56	21.05	13.4	17.54	2775.73	6680.21	7634.22	9396.51
101	Test	178	1462.34	40.03	2.05	0.53	56.92	41.75	50.02	2835.95	6680.21	7705.07	9396.51
101	Test	179	1310.38	38.73	1.96	0.46	58	32.72	48.36	894.75	6680.21	6468.08	9396.51
101	Test	180	550.56	25.11	1.27	0.74	29.29	23.44	27.29	1016.78	6680.21	6580.27	9396.51
101	Test	181	181.86	13.92	1.33	0.56	18.71	13.39	16.16	937.12	6680.21	6530.44	9396.51
101	Test	182	1386.36	40.77	1.26	0.74	47.47	37.95	43.22	996.69	6680.21	6579.86	9396.51
101	Test	183	724.94	28.67	1.21	0.6	37.52	22.32	32.17	951.61	6680.21	6565.69	9396.51
101	Test	184	1.25	1.06	0	0	0	0	0	895.16	6680.21	6527.69	9396.51
101	Test	185	4.98	2.79	0	0	3.35	0	2.13	978.36	6680.21	6621.01	9396.51
101	Test	186	942.92	33.25	1.25	0.8	37.46	33.48	35.65	661.74	6680.21	6426.39	9396.51
101	Test	187	2219.67	50.51	1.72	0.61	66.25	49.53	59.59	736.25	6680.21	6500.36	9396.51
101	Test	188	609.1	26.64	1.24	0.75	30.64	25.67	28.63	641.2	6680.21	6427.17	9396.51
101	Test	189	1.25	1.06	0	0	0	0	0	2520.89	6680.21	7867.52	9396.51
101	Test	190	592.91	25.94	1.44	0.57	34.72	23.54	29.45	928.53	6680.21	6686.68	9396.51
101	Test	191	39.86	7.09	1.08	0.86	6.5	5.58	6.27	877.83	6680.21	6730.65	9396.51
101	Test	192	1103.61	34.76	2	0.34	61.98	28.58	46.46	710.52	6680.21	6589.13	9396.51
101	Test	193	71	8.37	1.27	0.66	10.29	7.29	9.12	991.64	6680.21	6803.9	9396.51
101	Test	194	67.26	7.94	1.36	0.71	9.6	7.81	9.13	782.35	6680.21	6658.93	9396.51
101	Test	195	150.72	12.49	1.22	0.49	18.03	10.04	14.36	722.11	6680.21	6613.69	9396.51
101	Test	196	52.32	8.23	1.12	0.69	8.5	5.58	7.48	733.06	6680.21	6612.7	9396.51
101	Test	197	358.73	18.52	1.81	0.37	32.59	15.78	25.74	901.04	6680.21	6772.48	9396.51
101	Test	198	477.07	23.12	1.24	0.57	30.99	19.73	25.74	1025.73	6680.21	6888	9396.51
101	Test	199	465.86	22.93	1.32	0.65	28.58	22.52	25.38	609.58	6680.21	6658.36	9396.51
101	Test	200	1566.97	43.1	1.38	0.71	51.4	37.95	46.68	800.33	6680.21	6825.5	9396.51
101	Test	201	287.73	17.84	1.19	0.69	21.67	14.51	19.49	660.67	6680.21	6725.21	9396.51
101	Test	202	22.42	5.47	1.75	0.51	5.58	3.35	5.09	790.46	6680.21	6908.37	9396.51
101	Test	203	544.33	24.81	1.38	0.65	31.1	22.32	27.7	774.07	6680.21	7061.08	9396.51
101	Test	204	198.05	14.61	1.17	0.6	19	14.21	16.39	501.18	6680.21	6890.63	9396.51
101	Test	205	337.56	19.52	1.11	0.72	22.98	17.86	21.11	858.24	6680.21	7396.64	9396.51
101	Test	206	82.21	8.95	1.32	0.62	11.49	8.36	10.05	519.33	6680.21	7152.11	9396.51
101	Test	207	80.96	8.83	1.27	0.6	11.65	6.7	9.92	758.72	6680.21	7344.62	9396.51
101	Test	208	49.82	6.74	1.19	0.71	8.05	5.58	7.39	609.23	6680.21	7245.74	9396.51
101	Test	209	1.25	1.06	0	0	0	0	0	403.05	6680.21	7126.75	9396.51
101	Test	210	82.21	9.13	1.26	0.75	10.58	8.68	10.13	540.01	6680.21	7273.72	9396.51
101	Test	211	340.05	19.58	1.23	0.73	23.01	17.86	21.15	391.82	6680.21	7222.19	9396.51
101	Test	212	7.47	3.32	3.6	0.24	3.16	2.04	2.57	336.21	6680.21	7253.29	9396.51
101	Test	213	5638.86	82.92	1.4	0.79	93.84	84.53	89.93	591.23	6680.21	7460.56	9396.51
101	Test	214	767.29	28.77	1.46	0.47	43.73	20.09	35.69	610.2	6680.21	7476.98	9396.51
101	Test	215	39.86	7.12	1.18	0.7	7.15	5.58	6.41	388.81	6680.21	7409.25	9396.51
101	Test	216	423.51	21.81	1.21	0.65	27.24	21.21	23.96	372.51	6680.21	7421.31	9396.51
101	Test	217	752.35	29.61	1.3	0.62	37.65	26.79	32.43	398.38	6680.21	7449.04	9396.51
101	Test	218	1198.27	36.62	1.33	0.53	51.65	27.9	43.02	1460.13	6680.21	8304.27	9396.51
101	Test	219	2274.48	52.19	1.31	0.66	64.9	46.88	56.36	1468.16	6680.21	8314.85	9396.51
101	Test	220	17.44	4.68	1.17	0.78	4.02	3.35	3.84	423.78	6680.21	7536.02	9396.51
101	Test	221	67.26	8.23	1.14	0.74	9.53	7.55	8.59	1463.22	6680.21	8367.42	9396.51
101	Test	222	77.23	8.86	1.27	0.63	10.99	6.7	9.57	1424.83	6680.21	8365.09	9396.51
101	Test	223	51.07	6.09	1.99	0.34	11.38	4.46	8.88	725.9	6680.21	8071.4	9396.51
101	Test	224	47.33	6.68	1.28	0.69	7.89	5.58	7.27	745.76	6680.21	8090.22	9396.51
101	Test	225	190.58	14.1	1.25	0.61	18.46	13.39	16	337.56	6680.21	7961.53	9396.51
101	Test	226	47.33	8.05	1.28	0.52	9.19	4.46	7.42	1199.19	6680.21	8654.75	9396.51
101	Test	227	860.71	31.82	1.18	0.69	38.47	29.02	34.29	1127.46	6680.21	8801.69	9396.51
101	Test	228	372.44	20.47	1.21	0.71	24.47	17.86	22.14	1094.42	6680.21	8804.62	9396.51
101	Test	229	93.42	9.66	1.42	0.59	12.63	9.98	11.11	513.64	6680.21	8400.49	9396.51
101	Test	230	4313.53	71.63	1.66	0.63	91.54	72.75	81.81	317.06	6680.21	8292.45	9396.51
101	Test	231	2056.49	49.84	1.28	0.74	58.21	49.62	53.24	403.82	6680.21	8382.06	9396.51
101	Test	232	1471.06	39.97	2.49	0.46	61.13	37.01	52.51	128.5	6680.21	8205.42	9396.51
101	Test	233	509.45	24.31	1.14	0.8	27.14	22.32	25.74	125.35	6680.21	8237.34	9396.51
101	Test	234	4476.71	73.59	1.47	0.48	110.1	56.59	87.48	101.03	6680.21	8218.57	9396.51
101	Test	235	744.87	29.27	1.37	0.56	39.58	28.8	33.79	110.37	6680.21	8280.26	9396.51
101	Test	236	822.1	30.61	1.47	0.52	42.9	26.5	36.43	964.43	6680.21	8937.49	9396.51
101	Test	237	719.96	28.2	1.66	0.46	42.72	28.05	35.35	928.48	6680.21	8952.63	9396.51
101	Test	238	683.84	28.22	1.13	0.76	32.54	26	30.08	930.71	6680.21	8967.07	9396.51
101	Test	239	447.17	21.26	2.16	0.32	39.62	18.97	30.23	925.75	6680.21	9024.12	9396.51
101	Test	240	213	15.28	1.17	0.7	18.3	14.51	16.26	364.74	6680.21	8793.34	9396.51
101	Test	241	288.98	17.67	1.43	0.58	23.44	17.86	20.69	438.8	6680.21	8877.17	9396.51
101	Ctr	1	317.63	18.64	1.53	0.63	23.63	18.97	21.4	979.41	4958.6	1140.45	5689.73
101	Ctr	2	73.49	8.4	1.36	0.65	10.52	8.67	9.75	340.42	4958.6	2231.54	5689.73
101	Ctr	3	181.86	14.04	1.22	0.72	16.48	14.51	15.37	517.31	4958.6	1966.64	5689.73
101	Ctr	4	180.61	13.9	1.24	0.68	17.02	12.28	15.12	1110.11	4958.6	978.03	5689.73
101	Ctr	5	945.41	33	1.55	0.62	42.41	32.62	37.29	1049.62	4958.6	1075.54	5689.73
101	Ctr	6	113.35	10.85	1.23	0.73	12.72	10.04	11.69	628.39	4958.6	1849.67	5689.73
101	Ctr	7	624.05	26.49	1.35	0.56	35.91	23.84	29.87	154.07	4958.6	2870.6	5689.73
101	Ctr	8	452.15	22.74	1.19	0.73	26.62	22.32	24.36	854.65	4958.6	1713.71	5689.73
101	Ctr	9	130.79	11.63	1.44	0.55	15.86	11.56	13.49	1080.09	4958.6	1367.59	5689.73
101	Ctr	10	275.28	17.24	1.31	0.73	20.48	17.6	19.18	1223.77	4958.6	1133.98	5689.73
101	Ctr	11	1662.88	44.54	1.35	0.7	53.91	39.06	49.15	1173.22	4958.6	1527.9	5689.73
101	Ctr	12	884.38	31.87	1.27	0.62	41.04	26.79	35.42	710.94	4958.6	2831.85	5689.73
101	Ctr	13	551.8	25.4	1.11	0.74	29.44	22.32	26.95	1015.68	4958.6	2337.28	5689.73
101	Ctr	14	459.63	22.96	1.49	0.71	27.14	22.32	25.52	1090.92	4958.6	2362.71	5689.73
101	Ctr	15	447.17	22.67	1.24	0.76	26	22.32	24.21	1103.38	4958.6	2423.27	5689.73
101	Ctr	16	1539.57	42.81	1.25	0.79	48.6	42.41	46.41	1150.87	4958.6	2642.12	5689.73
101	Ctr	17	787.22	29.11	1.54	0.43	46.19	18.97	36.82	1195.91	4958.6	2656.18	5689.73
101	Ctr	18	2617.02	54.87	1.39	0.53	77.29	42.41	63.41	1099.6	4958.6	2943.35	5689.73
101	Ctr	19	1137.24	36.04	1.68	0.46	53.75	30.43	42.92	486	4958.6	4030.72	5689.73
101	Ctr	20	561.77	25.01	1.5	0.49	36.35	21.68	29.86	523.54	4958.6	3994.94	5689.73
101	Ctr	21	95.91	9.98	1.26	0.67	12.07	9.47	10.78	478.56	4958.6	4121.95	5689.73
101	Ctr	22	67.26	8.12	1.21	0.73	9.53	7.62	8.74	535.86	4958.6	4034.63	5689.73
101	Ctr	23	66.02	7.75	1.4	0.52	11.15	7.1	9.22	2002.85	4958.6	1585.22	5689.73
101	Ctr	24	44.84	7.55	1.18	0.81	7.15	5.58	6.85	564.58	4958.6	4011.59	5689.73
101	Ctr	25	620.31	26.19	1.33	0.53	37.09	18.97	30.49	1946.72	4958.6	1794.32	5689.73
101	Ctr	26	216.74	15.06	1.39	0.62	19.49	14.51	17.68	618.61	4958.6	4038.14	5689.73
101	Ctr	27	1.25	1.06	0	0	0	0	0	1971.99	4958.6	1794.26	5689.73
101	Ctr	28	615.33	26.85	1.28	0.81	29.77	26.79	28.58	628.11	4958.6	4098.1	5689.73
101	Ctr	29	1849.72	46.61	1.41	0.61	60.4	43.99	52.09	949.59	4958.6	3551.68	5689.73
101	Ctr	30	63.53	7.81	1.21	0.61	9.98	5.58	8.61	608.03	4958.6	4162.98	5689.73
101	Ctr	31	672.63	27.85	1.3	0.78	31.75	26.79	30.22	666.45	4958.6	4067.16	5689.73
101	Ctr	32	255.35	16.87	1.2	0.73	19.78	14.51	18.23	631.7	4958.6	4143.03	5689.73
101	Ctr	33	772.28	30	1.2	0.66	37.14	25.67	32.33	1735.57	4958.6	2413.3	5689.73
101	Ctr	34	707.5	28.65	1.36	0.68	34.99	30.13	31.86	752.13	4958.6	4252.19	5689.73
101	Ctr	35	1243.11	37.9	1.38	0.55	51.75	32.2	42.52	1831.84	4958.6	2540.27	5689.73
101	Ctr	36	369.94	20.54	1.31	0.75	23.63	19.73	22.4	2427.59	4958.6	1600.33	5689.73
101	Ctr	37	825.84	29.43	1.92	0.37	50.95	26.12	39.21	861.66	4958.6	4317.15	5689.73
101	Ctr	38	21465.5	157.81	1.68	0.48	235.87	130.2	189.28	1786.71	4958.6	2705.97	5689.73
101	Ctr	39	1078.69	35.71	1.29	0.69	43.08	33.48	39.15	1789.05	4958.6	2875.36	5689.73
101	Ctr	40	313.89	18.12	1.77	0.45	27.72	16.07	22.85	934.81	4958.6	4318	5689.73
101	Ctr	41	127.05	11.48	1.17	0.58	15.18	11.16	13.03	1806.94	4958.6	2922.3	5689.73
101	Ctr	42	154.46	12.79	1.07	0.64	16.1	11.16	13.99	2037.42	4958.6	2555.88	5689.73
101	Ctr	43	2154.9	50.82	1.46	0.71	60.4	48.14	55.07	1851.58	4958.6	3106.77	5689.73
101	Ctr	44	609.1	26.58	1.33	0.71	31.57	25.39	28.76	2406.7	4958.6	2395.98	5689.73
101	Ctr	45	586.68	25.99	1.37	0.57	35.24	22.32	30.31	2978.4	4958.6	1635.89	5689.73
101	Ctr	46	976.55	33.51	1.39	0.6	43.82	29.02	37.45	2990.34	4958.6	1681.02	5689.73
101	Ctr	47	254.1	16.62	1.25	0.6	21.67	14.51	18.77	3414.18	4958.6	1314.23	5689.73
101	Ctr	48	1289.2	38.92	1.35	0.68	47.68	34.6	43.1	2103.36	4958.6	3502.3	5689.73
101	Ctr	49	2234.62	51.95	1.29	0.73	60.92	49.11	55.27	2749.07	4958.6	2534.01	5689.73
101	Ctr	50	41.1	7.22	1.13	0.73	7.15	5.58	6.48	3545.11	4958.6	1421.58	5689.73
101	Ctr	51	165.67	13.09	1.23	0.65	16.48	10.04	14.64	2964.28	4958.6	2559.6	5689.73
101	Ctr	52	398.59	21.04	1.43	0.67	26	18.97	23.13	2161.17	4958.6	4013.64	5689.73
101	Ctr	53	1.25	1.06	0	0	0	0	0	2048.68	4958.6	4221.59	5689.73
101	Ctr	54	640.24	27.16	1.27	0.67	33.3	22.32	29.81	2058.22	4958.6	4299.33	5689.73
101	Ctr	55	47.33	6.68	1.28	0.69	7.89	5.58	7.27	2558.06	4958.6	3577.83	5689.73
101	Ctr	56	135.77	11.85	1.16	0.64	14.97	11.76	13.31	2406.76	4958.6	4086.43	5689.73
101	Ctr	57	48.58	7.86	1.15	0.82	7.48	6.7	7.15	2155.34	4958.6	4681.16	5689.73
101	Ctr	58	444.68	22.06	1.5	0.49	32.11	17.86	26.41	2167.63	4958.6	4667.11	5689.73
101	Ctr	59	217.98	15.08	1.21	0.58	20.36	13.35	17.36	2212.55	4958.6	4629.33	5689.73
101	Ctr	60	51.07	6.97	1.24	0.73	8.05	6.7	7.5	2200.21	4958.6	4660.02	5689.73
101	Ctr	61	75.98	8.53	1.3	0.71	10.29	8.68	9.57	2235.39	4958.6	4605.27	5689.73
101	Ctr	62	104.63	10.41	1.18	0.77	11.86	10.04	11.05	2580.01	4958.6	4070.04	5689.73
101	Ctr	63	4.98	2.37	1.27	0.64	1.58	1.12	1.42	2372.97	4958.6	4692.04	5689.73
101	Ctr	64	327.59	19.13	1.19	0.68	23.3	15.63	21.12	2671.35	4958.6	4274.85	5689.73
101	Ctr	65	129.54	11.75	1.14	0.82	13	11.16	12.31	3055.7	4958.6	3678.1	5689.73
101	Ctr	66	875.66	31.29	1.56	0.45	47.47	25.67	37.79	3015.72	4958.6	3722.74	5689.73
101	Ctr	67	165.67	13.3	1.09	0.7	15.97	13.27	14.56	2666.3	4958.6	4345.53	5689.73
101	Ctr	68	57.3	7.4	1.49	0.5	10.29	7.15	8.51	2203.59	4958.6	5135.51	5689.73
101	Ctr	69	7.47	3.06	1.43	0.51	2.49	1.12	2.13	2667.22	4958.6	4377.3	5689.73
101	Ctr	70	34.88	6.69	1.43	0.67	6.7	5.58	6.19	2678.11	4958.6	4456.1	5689.73
101	Ctr	71	31.14	6.31	1.15	0.77	6.01	4.74	5.58	2848.97	4958.6	4349.92	5689.73
101	Ctr	72	886.87	31.59	1.66	0.45	48.3	24.8	38.08	2842.26	4958.6	4357.91	5689.73
101	Ctr	73	367.45	19.89	1.47	0.53	27.99	19.68	23.73	3887.29	4958.6	2764.97	5689.73
101	Ctr	74	148.23	12.36	1.32	0.58	16.48	10.04	13.9	3656.23	4958.6	3183.22	5689.73
101	Ctr	75	37.37	6.9	1.18	0.79	6.5	5.58	6.21	3446.66	4958.6	3622.43	5689.73
101	Ctr	76	64.77	7.95	1.19	0.64	9.98	6.7	8.54	3474.06	4958.6	3680.26	5689.73
101	Ctr	77	94.67	9.66	1.4	0.5	13.79	6.7	11.26	3492.78	4958.6	3726.35	5689.73
101	Ctr	78	1690.29	44.62	1.35	0.66	55.44	42.54	48.76	3813.79	4958.6	3182.66	5689.73
101	Ctr	79	165.67	13.31	1.16	0.71	15.97	11.16	14.22	2959.32	4958.6	4646.21	5689.73
101	Ctr	80	221.72	15.33	1.35	0.48	22.58	13.55	18.29	2902.24	4958.6	4767.87	5689.73
101	Ctr	81	3473.99	65.15	1.28	0.75	75.31	63.22	68.77	2456.33	4958.6	5497.74	5689.73
101	Ctr	82	44.84	6.46	1.27	0.64	7.89	5.58	7.1	2983.6	4958.6	4660.72	5689.73
101	Ctr	83	66.02	8.05	1.16	0.72	9.53	6.7	8.57	3545.66	4958.6	3752.21	5689.73
101	Ctr	84	41.1	7.22	1.13	0.73	7.15	5.58	6.48	3572.1	4958.6	3810.04	5689.73
101	Ctr	85	18.68	4.95	1.6	0.6	4.74	3.95	4.39	3563.53	4958.6	3826.93	5689.73
101	Ctr	86	22.42	5.51	1.72	0.42	6.31	3.95	4.97	3551.75	4958.6	3846.96	5689.73
101	Ctr	87	520.66	24.4	1.32	0.63	30.86	22.32	27.07	3559.29	4958.6	3833.37	5689.73
101	Ctr	88	66.02	8.04	1.16	0.72	9.53	6.7	8.69	3402.96	4958.6	4152.86	5689.73
101	Ctr	89	3.74	2.23	0	0	2.23	0	1.42	2686.61	4958.6	5402.12	5689.73
101	Ctr	90	1071.22	34.9	1.41	0.54	48.29	33.37	40.02	2680.37	4958.6	5397.97	5689.73
101	Ctr	91	2291.91	51.92	1.36	0.6	68.32	44.19	57.41	3622.86	4958.6	3830.1	5689.73
101	Ctr	92	1066.24	35.57	1.31	0.78	40.24	33.48	38.25	4104.13	4958.6	3055.74	5689.73
101	Ctr	93	1589.39	43.37	1.33	0.71	51.75	37.95	47.27	4150.08	4958.6	2983.97	5689.73
101	Ctr	94	1478.53	39.94	1.97	0.39	67.39	33.48	52.97	3880.94	4958.6	3502.03	5689.73
101	Ctr	95	98.4	9.91	1.22	0.72	11.86	8.93	10.8	3628.27	4958.6	3982.9	5689.73
101	Ctr	96	47.33	7.78	1.19	0.7	7.89	5.58	7.12	3273.56	4958.6	4588.92	5689.73
101	Ctr	97	952.89	33.56	1.23	0.72	39.58	31.25	36.02	4113.9	4958.6	3191.33	5689.73
101	Ctr	98	353.75	19.71	1.38	0.63	25.07	18.97	22.03	3173.8	4958.6	4852.16	5689.73
101	Ctr	99	151.96	12.73	1.25	0.73	14.97	12.54	13.85	3317.57	4958.6	4739.1	5689.73
101	Ctr	100	41.1	7.27	1.24	0.76	7.06	6.01	6.64	4169.69	4958.6	3395.42	5689.73
101	Ctr	101	47.33	7.78	1.19	0.7	7.89	5.58	7.12	4178.6	4958.6	3387.25	5689.73
101	Ctr	102	36.12	6.77	1.13	0.77	6.5	5.52	6	3815.73	4958.6	4066.76	5689.73
101	Ctr	103	1421.24	41.26	1.29	0.78	46.87	41.83	44.13	4446.99	4958.6	3060.38	5689.73
101	Ctr	104	661.42	27.52	1.31	0.62	35.28	22.32	30.77	4609.16	4958.6	2829.06	5689.73
101	Ctr	105	526.89	23.38	2.02	0.3	44.21	16.74	33.58	4577.21	4958.6	2950.66	5689.73
101	Ctr	106	2.49	1.67	0	0	1.12	0	0.71	4585.11	4958.6	2991.49	5689.73
101	Ctr	107	1251.83	38.4	1.36	0.69	46.4	33.48	41.35	4593.48	4958.6	2978.91	5689.73
101	Ctr	108	1863.43	46.42	1.48	0.55	63.88	39.25	52.55	4847.15	4958.6	2692.83	5689.73
101	Ctr	109	130.79	11.77	1.27	0.62	14.97	10.04	12.89	4771.92	4958.6	2854.01	5689.73
103	Test	1	62.28	7.63	1.25	0.6	9.98	5.58	8.54	4702.55	4737.76	620.66	3081.28
103	Test	2	115.84	10.75	1.31	0.54	14.88	7.81	12.32	3946.26	4737.76	564.66	3081.28
103	Test	3	56.05	7.33	1.1	0.83	8.05	6.7	7.69	3846.37	4737.76	1489.99	3081.28
103	Test	4	82.21	9.02	1.23	0.62	11.49	6.7	9.96	3829.04	4737.76	1653.39	3081.28
103	Test	5	174.38	13.59	1.21	0.7	16.48	11.16	14.83	3810.9	4737.76	1659.05	3081.28
103	Test	6	28.65	6.24	1.3	0.52	6.79	3.35	5.5	3208.69	4737.76	1679.86	3081.28
103	Test	7	221.72	15.45	1.42	0.57	20.52	14.55	18.36	1936.78	4737.76	786.16	3081.28
103	Test	8	386.14	20.73	1.19	0.6	27.01	18.97	22.93	3428.44	4737.76	1855.36	3081.28
103	Test	9	67.26	7.91	1.28	0.58	10.58	5.58	9.04	2809.9	4737.76	1498.06	3081.28
103	Test	10	28.65	6.02	1.17	0.77	5.58	4.46	5.26	3389.52	4737.76	1913.16	3081.28
103	Test	11	44.84	7.55	1.18	0.81	7.15	5.58	6.85	2741.83	4737.76	1468.25	3081.28
103	Test	12	559.28	25.16	1.43	0.6	32.82	23.44	28.5	2755.03	4737.76	1492.04	3081.28
103	Test	13	28.65	6.02	1.17	0.77	5.58	4.46	5.26	2722.53	4737.76	1483.78	3081.28
103	Test	14	58.54	7.54	1.27	0.62	9.47	6.7	8.18	2792.24	4737.76	1543.41	3081.28
103	Test	15	98.4	9.86	1.35	0.56	13.48	9.27	11.31	3257.7	4737.76	1961.84	3081.28
103	Test	16	205.52	14.74	1.22	0.59	19.49	13.39	16.72	3169.22	4737.76	2002.27	3081.28
103	Test	17	41.1	7.24	1.23	0.73	7.15	5.58	6.58	3029.73	4737.76	2004.95	3081.28
103	Test	18	57.3	7.46	1.15	0.66	9.19	5.58	7.98	3424.58	4737.76	2414.59	3081.28
103	Test	19	655.19	27.47	1.21	0.68	33.48	22.32	29.93	3125.89	4737.76	2292.27	3081.28
103	Test	20	52.32	6.92	1.28	0.63	8.72	5.58	7.81	1016.12	4737.76	827.65	3081.28
103	Test	21	12.46	3.99	1.24	0.64	3.53	2.23	3.13	1408.04	4737.76	1159.45	3081.28
103	Test	22	87.19	9.28	1.28	0.67	11.49	7.81	10.27	2196	4737.76	1905.03	3081.28
103	Test	23	237.91	16.1	1.24	0.67	19.73	14.51	18.11	2446.39	4737.76	2812.41	3081.28
103	Test	24	66.02	7.77	1.3	0.57	10.52	5.58	9.02	2311.23	4737.76	2926.51	3081.28
103	Ctr	1	681.35	26.71	2.16	0.3	51	18.97	37.2	182.02	2176.45	428.36	4791.31
103	Ctr	2	865.7	30.66	2.93	0.21	68.52	17.86	49.17	1285.4	2176.45	363.57	4791.31
103	Ctr	3	161.93	12.93	1.33	0.49	18.71	11.16	15.45	1333.08	2176.45	395.38	4791.31
103	Ctr	4	414.79	21.29	1.8	0.4	34.21	17.86	27.25	1298.36	2176.45	405.98	4791.31
103	Ctr	5	215.49	15.44	1.15	0.72	18.15	14.51	16.27	1107.55	2176.45	1461.18	4791.31
103	Ctr	6	255.35	16.75	1.2	0.68	20.48	14.51	18.03	1182.33	2176.45	1674.06	4791.31
103	Ctr	7	59.79	7.47	1.24	0.63	9.53	5.58	8.34	1971.54	2176.45	1500.86	4791.31
103	Ctr	8	83.46	8.8	1.59	0.38	14.55	7.09	11.45	689.26	2176.45	2231.49	4791.31
103	Ctr	9	44.84	6.46	1.27	0.64	7.89	5.58	7.1	1439.32	2176.45	2423.17	4791.31
103	Ctr	10	13.7	6.74	16.09	0.03	9	1.12	6.06	1602.24	2176.45	2458.91	4791.31
103	Ctr	11	1.25	1.06	0	0	0	0	0	2119.41	2176.45	2577.24	4791.31
103	Ctr	12	73.49	7.83	1.69	0.31	15	7.1	11.08	677.49	2176.45	3732	4791.31
103	Ctr	13	75.98	8.59	1.3	0.62	10.99	6.7	9.59	1316.52	2176.45	4369.23	4791.31
104	Test	1	8.72	3.29	1.24	0.76	2.49	2.23	2.42	18.72	4837.22	2377.57	3780.6
104	Test	2	470.84	23.47	1.8	0.37	37.86	17.86	29.9	28.43	4837.22	2323.83	3780.6
104	Test	3	411.05	19.92	2.61	0.22	45.59	13.66	32.77	116.08	4837.22	2559.06	3780.6
104	Test	4	139.51	12.01	1.37	0.57	16.1	11.16	13.6	81.05	4837.22	1628.26	3780.6
104	Test	5	78.47	8.62	1.24	0.64	10.99	6.7	9.73	137.67	4837.22	1986.1	3780.6
104	Test	6	44.84	6.46	1.27	0.64	7.89	5.58	7.1	127.41	4837.22	118.24	3780.6
104	Test	7	63.53	7.77	1.22	0.58	10.29	5.58	8.63	344.09	4837.22	899.13	3780.6
104	Test	8	84.7	9.12	1.33	0.68	11.15	8.93	10.34	384.47	4837.22	963.8	3780.6
104	Test	9	219.23	15.1	1.38	0.44	23.44	13.39	18.34	385.89	4837.22	975.49	3780.6
104	Test	10	49.82	7.97	1.2	0.72	8.05	6.7	7.33	346.37	4837.22	222.02	3780.6
104	Test	11	291.47	17.44	1.39	0.56	24.04	14.51	20.8	597.65	4837.22	3294.88	3780.6
104	Test	12	66.02	7.94	1.31	0.6	10.29	5.58	8.92	397.83	4837.22	160.68	3780.6
104	Test	13	28.65	6.02	1.17	0.77	5.57	4.46	5.26	481.24	4837.22	549.35	3780.6
104	Test	14	57.3	7.52	1.15	0.66	9.19	5.58	7.98	689.29	4837.22	3470.87	3780.6
104	Test	15	221.72	15.53	1.14	0.74	18.15	14.51	16.82	466.68	4837.22	198.26	3780.6
104	Test	16	22.42	5.34	1.19	0.7	4.99	3.35	4.55	471.46	4837.22	191.93	3780.6
104	Test	17	44.84	7.58	1.28	0.65	7.89	5.58	7.03	648.66	4837.22	1533.39	3780.6
104	Test	18	69.75	8.13	1.22	0.61	10.58	5.58	9.11	639.17	4837.22	1290.14	3780.6
104	Test	19	59.79	7.47	1.41	0.53	10.29	7.15	8.62	582.53	4837.22	274.35	3780.6
104	Test	20	389.87	23.42	1.95	0.33	36.22	15.71	26.97	587.53	4837.22	289.73	3780.6
104	Test	21	56.05	7.32	1.18	0.66	8.99	5.58	7.9	664.15	4837.22	1248.3	3780.6
104	Test	22	24.91	5.63	1.14	0.83	4.99	4.46	4.85	664.86	4837.22	1258.33	3780.6
104	Test	23	2309.35	52.63	1.29	0.68	64.16	47.62	57.02	593.3	4837.22	90.83	3780.6
104	Test	24	89.68	9.6	1.31	0.65	11.86	8.68	10.52	676.23	4837.22	1259.79	3780.6
104	Test	25	51.07	8.05	1.16	0.78	7.89	6.7	7.35	703.64	4837.22	593.47	3780.6
104	Test	26	146.98	12.46	1.15	0.7	14.97	10.04	13.33	667.18	4837.22	17.03	3780.6
104	Test	27	1591.88	43.1	1.45	0.65	54.36	44.66	49.06	679.41	4837.22	90.96	3780.6
104	Test	28	115.84	11.02	1.2	0.76	12.63	10.04	11.79	805.33	4837.22	1801.2	3780.6
104	Test	29	235.42	16.09	1.32	0.68	19.48	14.51	17.61	782.98	4837.22	1437.51	3780.6
104	Test	30	42.35	7.4	1.18	0.69	7.48	5.58	6.71	710.73	4837.22	141.02	3780.6
104	Test	31	244.14	16	1.33	0.52	22.76	13.39	18.88	761.78	4837.22	136.62	3780.6
104	Test	32	48.58	6.45	1.33	0.54	8.99	4.46	7.6	879.39	4837.22	1665.36	3780.6
104	Test	33	183.1	14.06	1.26	0.71	16.72	13.39	15.54	771.03	4837.22	46.12	3780.6
104	Test	34	105.88	10.5	1.17	0.76	12.07	10.04	11.07	778.16	4837.22	144.49	3780.6
104	Test	35	63.53	7.67	1.29	0.61	9.98	5.58	8.75	786.82	4837.22	206.52	3780.6
104	Test	36	219.23	15.35	1.33	0.66	19	14.51	17.15	789.23	4837.22	79.74	3780.6
104	Test	37	22.42	5.34	1.19	0.7	4.99	3.35	4.55	874.86	4837.22	879.37	3780.6
104	Test	38	313.89	18.48	1.24	0.62	23.72	17.25	20.98	1004.39	4837.22	2050.27	3780.6
104	Test	39	77.23	8.64	1.34	0.57	11.49	6.7	9.85	890.82	4837.22	239.37	3780.6
104	Test	40	48.58	6.4	1.33	0.55	8.99	4.46	7.56	1169.39	4837.22	3586.53	3780.6
104	Test	41	335.07	19.3	1.31	0.7	23.22	17.86	21.38	1155.44	4837.22	3358.11	3780.6
104	Test	42	477.07	23.24	1.33	0.75	26.98	22.32	25.4	1020.83	4837.22	1394.39	3780.6
104	Test	43	132.03	11.85	1.02	0.76	13.62	11.16	12.58	978.11	4837.22	692.51	3780.6
104	Test	44	114.6	10.94	1.16	0.74	12.72	10.04	11.67	957.73	4837.22	77.22	3780.6
104	Test	45	18.68	4.87	1.2	0.68	4.6	3.35	4.08	1221.8	4837.22	3552.96	3780.6
104	Test	46	51.07	8.05	1.08	0.88	7.48	6.7	7.27	1108.6	4837.22	705.72	3780.6
104	Test	47	29.89	6.34	1.22	0.55	6.79	3.35	5.56	1145.72	4837.22	755.98	3780.6
104	Test	48	69.75	8.03	1.3	0.61	10.58	6.7	9.2	1166.66	4837.22	639.44	3780.6
104	Test	49	117.09	10.77	1.51	0.53	14.97	10.04	12.86	1169.88	4837.22	449.66	3780.6
104	Test	50	94.67	9.6	1.34	0.68	11.86	8.93	10.9	1176.79	4837.22	500.9	3780.6
104	Test	51	84.7	8.99	1.32	0.58	12.02	6.7	10.35	1196.75	4837.22	451.75	3780.6
104	Test	52	69.75	8.13	1.22	0.61	10.58	5.58	9.11	1389.16	4837.22	2872.22	3780.6
104	Test	53	764.8	29.77	1.26	0.71	35.6	28.41	32.19	1404.74	4837.22	2878.27	3780.6
104	Test	54	181.86	13.64	1.44	0.44	21.05	11.88	16.79	1232.7	4837.22	453.9	3780.6
104	Test	55	495.75	23.7	1.1	0.7	28.59	18.97	25.76	1354.34	4837.22	507.98	3780.6
104	Test	56	43.6	7.45	1.14	0.79	7.15	5.58	6.71	1383.28	4837.22	574.46	3780.6
104	Test	57	194.31	13.95	2.08	0.31	25.47	11.65	19.56	1397.18	4837.22	608.37	3780.6
104	Test	58	41.1	7.47	1.34	0.55	8.12	4.46	6.85	1572.12	4837.22	2943.49	3780.6
104	Test	59	77.23	8.1	1.57	0.43	13.05	5.58	10.55	1407.77	4837.22	534.92	3780.6
104	Test	60	332.58	18.77	1.46	0.5	27.14	15.62	22.34	1421.68	4837.22	575.09	3780.6
104	Test	61	103.39	10.19	1.2	0.73	12.07	10.04	11.05	1428.6	4837.22	547.94	3780.6
104	Test	62	485.79	22.42	1.78	0.33	40.61	16.35	30.16	1462.65	4837.22	856.27	3780.6
104	Test	63	42.35	7.35	1.18	0.75	7.15	5.58	6.68	1527.28	4837.22	1718.91	3780.6
104	Test	64	163.17	13.17	1.32	0.54	17.99	10.04	14.92	1491.07	4837.22	1098.54	3780.6
104	Test	65	34.88	7	1.31	0.48	7.88	3.35	6.27	1454.92	4837.22	575.43	3780.6
104	Test	66	38.61	9	5.78	0.09	16.1	4.34	11.18	1518.03	4837.22	1102.23	3780.6
104	Test	67	56.05	7.26	1.26	0.63	9.19	5.58	8.06	1725.77	4837.22	2793.1	3780.6
104	Test	68	51.07	8.05	1.16	0.78	7.89	6.7	7.35	1677.67	4837.22	1630.06	3780.6
104	Test	69	234.17	16.13	1.1	0.69	19.5	15.6	17.34	1767.49	4837.22	1400.38	3780.6
104	Test	70	44.84	6.46	1.27	0.64	7.89	5.58	7.1	1954.95	4837.22	3139.92	3780.6
104	Test	71	53.56	7.05	1.17	0.78	8.05	6.7	7.56	1937.64	4837.22	1857.69	3780.6
104	Test	72	143.24	12.26	1.28	0.63	15.49	10.04	13.56	1950.09	4837.22	1639.92	3780.6
104	Test	73	257.84	16.91	1.34	0.71	19.96	14.51	18.48	2135.24	4837.22	2635.79	3780.6
104	Test	74	47.33	8.01	1.28	0.54	9	4.46	7.42	2302.09	4837.22	3256.01	3780.6
104	Test	75	37.37	6.98	1.18	0.67	7.06	4.46	6.21	2332.79	4837.22	3247.3	3780.6
104	Test	76	795.94	30.5	1.28	0.74	35.57	30.13	33.07	2313.66	4837.22	2702.82	3780.6
104	Test	77	125.81	11.28	1.29	0.63	14.55	10.04	12.73	2431.5	4837.22	2716.1	3780.6
104	Test	78	94.67	9.94	1.34	0.59	12.72	9.27	10.96	2406.85	4837.22	2308.42	3780.6
104	Test	79	77.23	8.66	1.27	0.63	10.99	6.7	9.65	2488.55	4837.22	3298.73	3780.6
104	Test	80	112.1	10.82	1.13	0.73	12.72	10.04	11.47	2515.23	4837.22	3107.98	3780.6
104	Test	81	34.88	6.89	1.43	0.52	7.48	4.46	6.31	2446.79	4837.22	1815.8	3780.6
104	Test	82	115.84	10.96	1.14	0.75	12.72	10.04	11.68	2632.7	4837.22	2998.8	3780.6
104	Test	83	44.84	6.46	1.27	0.64	7.89	5.58	7.1	2682.21	4837.22	3522.89	3780.6
104	Test	84	107.12	10	1.51	0.49	14.88	7.67	12.26	2692.89	4837.22	2979.51	3780.6
104	Test	85	97.16	9.88	1.23	0.7	11.86	8.93	10.75	2815.87	4837.22	3530.05	3780.6
104	Test	86	12.46	4.09	1.57	0.44	4.02	2.23	3.28	2832.65	4837.22	3531.51	3780.6
104	Test	87	23.67	5.53	1.24	0.59	5.69	3.35	4.79	2764.56	4837.22	2510.98	3780.6
104	Test	88	115.84	10.97	1.15	0.72	13	10.04	11.7	2900.36	4837.22	2941.83	3780.6
104	Test	89	62.28	7.77	1.17	0.66	9.53	5.58	8.4	3024.58	4837.22	2864.89	3780.6
104	Test	90	130.79	11.75	1.17	0.75	13.62	11.16	12.44	3102.09	4837.22	3354.3	3780.6
104	Test	91	198.05	14.47	1.45	0.57	19.5	13.14	16.48	2998.07	4837.22	1484.57	3780.6
104	Test	92	73.49	8.51	1.28	0.65	10.52	7.81	9.33	3000.38	4837.22	1472.25	3780.6
104	Test	93	57.3	7.48	1.14	0.72	8.72	6.7	7.9	3053.36	4837.22	2122.27	3780.6
104	Test	94	19.93	5.58	2.44	0.25	7.15	3.54	5.47	3080.53	4837.22	1500.02	3780.6
104	Test	95	26.16	5.9	1.35	0.57	6.01	3.35	5.2	3161.17	4837.22	2207.33	3780.6
104	Test	96	37.37	7.3	1.41	0.48	8.12	3.35	6.68	3350.15	4837.22	2726.88	3780.6
104	Test	97	71	8.13	1.26	0.57	10.99	5.58	9.32	3357.8	4837.22	1906.42	3780.6
104	Test	98	47.33	7.76	1.1	0.79	7.48	5.58	6.98	3617.47	4837.22	2019.95	3780.6
104	Test	99	305.17	17.54	1.91	0.34	31.26	13.42	23.5	3730.75	4837.22	3342.61	3780.6
104	Test	100	23.67	5.58	1.24	0.59	5.69	3.35	4.79	4005.51	4837.22	3591.13	3780.6
104	Test	101	14.95	4.44	1.28	0.49	4.6	2.23	3.64	4017.69	4837.22	2756.82	3780.6
104	Test	102	42.35	7.35	1.18	0.75	7.15	5.58	6.68	4148.31	4837.22	2849.26	3780.6
104	Test	103	46.09	7.66	1.14	0.76	7.48	5.58	6.91	4211.64	4837.22	3470.74	3780.6
104	Test	104	47.33	7.75	1.11	0.81	7.48	6.31	7	4144.74	4837.22	2419.85	3780.6
104	Test	105	21.18	5.31	1.29	0.51	5.69	3.35	4.58	4279.66	4837.22	3703.81	3780.6
104	Test	106	427.24	21.91	1.35	0.66	27.16	17.86	24.34	4280.93	4837.22	3712.72	3780.6
104	Test	107	48.58	7.88	1.24	0.73	7.89	6.7	7.27	4183.31	4837.22	2020.24	3780.6
104	Test	108	100.89	10.07	1.36	0.64	12.72	10.04	11.33	4258.9	4837.22	2971.15	3780.6
104	Test	109	63.53	7.79	1.22	0.68	9.53	6.7	8.51	4228.96	4837.22	1998.44	3780.6
104	Test	110	43.6	7.48	1.14	0.72	7.48	5.58	6.71	4350.82	4837.22	3713.76	3780.6
104	Test	111	48.58	7.88	1.24	0.73	7.89	6.7	7.27	4302.81	4837.22	2488.41	3780.6
104	Test	112	51.07	6.76	1.34	0.56	9.19	5.58	7.71	4485.18	4837.22	2709.57	3780.6
104	Test	113	34.88	6.68	1.19	0.71	6.5	4.46	5.97	4597.1	4837.22	3246.32	3780.6
104	Test	114	27.4	6.01	1.25	0.61	6.01	3.35	5.26	4655.86	4837.22	3270.68	3780.6
104	Test	115	59.79	7.53	1.33	0.56	10.11	5.58	8.44	4661.94	4837.22	2726.33	3780.6
104	Test	116	71	8.13	1.26	0.57	10.99	5.58	9.32	4697.71	4837.22	2774.64	3780.6
104	Ctr	1	57.3	7.38	1.22	0.6	9.47	6.7	8.1	258.07	2209.43	1290.27	2783.27
104	Ctr	2	447.17	22.26	2.33	0.38	36.35	17.86	28.51	63.35	2209.43	950.14	2783.27
104	Ctr	3	47.33	7.76	1.1	0.79	7.48	5.58	6.98	514.14	2209.43	1566.29	2783.27
104	Ctr	4	1177.1	36.51	1.69	0.59	48.68	33.82	42.8	31.52	2209.43	887.87	2783.27
104	Ctr	5	482.05	22.96	1.73	0.41	36.3	22.06	28.69	29.36	2209.43	819.96	2783.27
104	Ctr	6	175.63	13.67	1.55	0.6	17.64	13.39	15.51	288.7	2209.43	1069.21	2783.27
104	Ctr	7	44.84	6.46	1.27	0.64	7.89	5.58	7.1	392.17	2209.43	1196.77	2783.27
104	Ctr	8	311.4	19.4	2.3	0.34	31.43	13.14	24.61	54.84	2209.43	664.23	2783.27
104	Ctr	9	1553.27	40.16	2.2	0.36	71.51	32.72	54.3	129.81	2209.43	743.38	2783.27
104	Ctr	10	52.32	6.87	1.28	0.63	8.72	5.58	7.81	162.75	2209.43	701.37	2783.27
104	Ctr	11	160.68	13.03	1.28	0.61	16.73	11.16	14.4	172.65	2209.43	683.84	2783.27
104	Ctr	12	840.78	30.4	1.76	0.39	49.87	23.38	38.31	224.33	2209.43	700.18	2783.27
104	Ctr	13	140.75	12.63	1.61	0.53	16.48	10.04	14.16	427.53	2209.43	728.62	2783.27
104	Ctr	14	230.44	15.78	1.6	0.47	23.01	14.37	19.01	281.06	2209.43	492.73	2783.27
104	Ctr	15	52.32	6.92	1.28	0.63	8.72	5.58	7.81	344.48	2209.43	314.13	2783.27
104	Ctr	16	72.25	8.37	1.24	0.64	10.58	6.7	9.28	502.88	2209.43	397.43	2783.27
104	Ctr	17	738.64	29.27	1.46	0.57	38.87	26.32	32.74	468.45	2209.43	222.66	2783.27
104	Ctr	18	260.33	16.92	1.44	0.65	20.95	14.51	18.71	539.48	2209.43	184.4	2783.27
104	Ctr	19	553.05	25.22	1.34	0.74	29.45	22.32	27.41	1060.32	2209.43	450.22	2783.27
104	Ctr	20	124.56	11.61	1.75	0.52	15.54	10.04	13.64	864.32	2209.43	9.11	2783.27
104	Ctr	21	52.32	7.06	1.29	0.64	8.72	6.7	7.72	1997.07	2209.43	1313.2	2783.27
105	Test	1	144.49	12.16	1.21	0.58	16.25	11.16	13.96	2073.36	6219.46	1051.9	6420.82
105	Test	2	421.01	21.23	1.58	0.51	30.43	18.97	25.6	2804.62	6219.46	806.04	6420.82
105	Test	3	259.09	15.99	1.44	0.49	24.04	10.04	20.17	2817.1	6219.46	845.36	6420.82
105	Test	4	46.09	7.68	1.23	0.67	7.89	5.58	7.06	1989.1	6219.46	1333.6	6420.82
105	Test	5	49.82	6.75	1.19	0.71	8.05	5.58	7.39	2096.11	6219.46	1379.67	6420.82
105	Test	6	97.16	9.67	1.35	0.52	13.79	6.7	11.29	1925.81	6219.46	1505.02	6420.82
105	Test	7	474.58	23.11	1.34	0.65	28.95	21.67	25.47	4211.52	6219.46	527.06	6420.82
105	Test	8	39.86	7.13	1.18	0.79	6.79	5.58	6.44	4255.96	6219.46	535.07	6420.82
105	Test	9	2.49	1.67	0	0	1.12	0	0.71	4195.01	6219.46	602.26	6420.82
105	Test	10	32.39	6.42	1.2	0.79	6.01	5.52	5.73	767.36	6219.46	2461.01	6420.82
105	Test	11	183.1	13.81	1.43	0.49	19.96	10.04	16.31	3999.92	6219.46	802.7	6420.82
105	Test	12	311.4	18.54	1.33	0.54	25.47	14.51	20.82	4107.29	6219.46	805.36	6420.82
105	Test	13	17.44	4.68	1.17	0.78	4.02	3.35	3.84	4134.19	6219.46	807.66	6420.82
105	Test	14	175.63	13.26	1.43	0.46	20.12	12.26	16.53	4280.64	6219.46	785.8	6420.82
105	Test	15	102.14	10.1	1.39	0.57	13.43	10.04	11.65	4264.87	6219.46	797.47	6420.82
105	Test	16	94.67	9.8	1.35	0.66	12.07	9.47	11.04	4140.18	6219.46	867.97	6420.82
105	Test	17	80.96	8.78	1.32	0.6	11.49	6.7	10.08	4219.92	6219.46	866.46	6420.82
105	Test	18	1.25	1.06	0	0	0	0	0	4155.63	6219.46	943.7	6420.82
105	Test	19	232.93	15.74	1.37	0.61	20.48	14.51	17.73	4424.24	6219.46	804.5	6420.82
105	Test	20	199.3	14.54	1.41	0.55	19.73	14.14	16.4	4231.23	6219.46	920.18	6420.82
105	Test	21	32.39	6.41	1.08	0.79	6.01	4.46	5.56	4202.99	6219.46	1173.2	6420.82
105	Test	22	73.49	8.52	1.21	0.65	10.58	6.7	9.21	4207.65	6219.46	1181.55	6420.82
105	Test	23	371.19	20.17	1.51	0.64	25.47	21.9	23.22	4302.97	6219.46	1341.04	6420.82
105	Test	24	155.7	12.72	1.34	0.64	16.1	11.16	14.19	2654.51	6219.46	2615.11	6420.82
105	Test	25	19.93	5.04	1.26	0.67	4.73	3.35	4.28	3188.58	6219.46	2582.05	6420.82
105	Test	26	484.54	23.66	1.48	0.61	30.04	22.23	26.46	4787.19	6219.46	1952.35	6420.82
105	Test	27	124.56	10.94	1.46	0.54	15.49	9.94	13.17	4573.28	6219.46	2245.67	6420.82
105	Test	28	77.23	8.77	1.21	0.7	10.52	8.56	9.55	299.2	6219.46	4994.19	6420.82
105	Test	29	46.09	7.68	1.23	0.67	7.89	5.58	7.06	428.52	6219.46	5030.99	6420.82
105	Test	30	7.47	3.08	1.24	0.64	2.49	1.58	2.22	484.08	6219.46	5041.31	6420.82
105	Test	31	272.79	16.86	1.52	0.5	24.47	14.51	20.4	396.38	6219.46	5151.65	6420.82
105	Test	32	107.12	9.9	1.71	0.42	15.86	8.98	13.23	620.37	6219.46	5041.04	6420.82
105	Test	33	1062.5	33.65	1.92	0.44	52.87	32.63	42.97	410.85	6219.46	5167.24	6420.82
105	Test	34	208.02	14.66	1.47	0.61	19.06	14.33	17.57	459.4	6219.46	5260.16	6420.82
105	Test	35	168.16	13.24	1.21	0.67	16.48	10.04	14.79	5187.1	6219.46	4391.44	6420.82
105	Test	36	108.37	10.1	1.4	0.52	14.51	6.7	12.28	4638.84	6219.46	5054.71	6420.82
105	Test	37	201.79	14.62	1.36	0.61	19	14.21	16.3	4355.76	6219.46	5321.33	6420.82
105	Test	38	646.47	27.31	1.4	0.75	31.57	26.79	29.66	5863.71	6219.46	5788.16	6420.82
105	Test	39	479.56	23.26	1.25	0.66	28.95	18.97	25.51	5170.05	6219.46	6306.91	6420.82
105	Test	40	510.7	23.69	1.34	0.52	33.45	21.04	27.27	5985.76	6219.46	6178.96	6420.82
105	Ctr	1	881.89	31.48	1.35	0.55	43.4	22.32	36.28	1258.49	3949.72	3991.84	4691.53
105	Ctr	2	57.3	7.48	1.14	0.72	8.72	6.7	7.9	737.12	3949.72	3206.86	4691.53
105	Ctr	3	107.12	10.33	1.32	0.68	12.72	10.04	11.62	749.08	3949.72	3193.72	4691.53
105	Ctr	4	266.56	17.18	1.41	0.7	20.48	17.86	19.27	697.8	3949.72	2975.44	4691.53
105	Ctr	5	52.32	7.07	1.2	0.76	8.05	6.7	7.56	2359.22	3949.72	4508.73	4691.53
105	Ctr	6	296.45	18.18	1.29	0.62	23.01	14.51	20.59	1730.52	3949.72	3618.57	4691.53
105	Ctr	7	57.3	7.46	1.15	0.66	9.19	5.58	7.98	955.89	3949.72	2670.52	4691.53
105	Ctr	8	57.3	7.48	1.14	0.72	8.72	6.7	7.9	1730.92	3949.72	3398.65	4691.53
105	Ctr	9	32.39	6.41	1.08	0.79	6.01	4.46	5.56	361.68	3949.72	1734.84	4691.53
105	Ctr	10	52.32	6.87	1.28	0.63	8.72	5.58	7.81	1776.52	3949.72	3025.86	4691.53
105	Ctr	11	1692.78	45.17	1.37	0.73	52.92	41.29	48.07	2720.38	3949.72	3714.11	4691.53
105	Ctr	12	49.82	6.74	1.19	0.71	8.05	5.58	7.39	872.14	3949.72	1419.59	4691.53
105	Ctr	13	298.95	17.98	1.41	0.59	23.63	14.51	20.41	3528.2	3949.72	4404.25	4691.53
105	Ctr	14	57.3	7.48	1.14	0.72	8.72	6.7	7.9	3639.61	3949.72	4275.5	4691.53
105	Ctr	15	49.82	7.95	1.11	0.85	7.48	6.7	7.21	1025.54	3949.72	1027.46	4691.53
105	Ctr	16	191.82	14.24	1.48	0.66	17.64	14.51	16.09	3505.91	3949.72	3780.6	4691.53
106	Test	1	132.03	11.85	1.15	0.75	13.62	10.04	12.66	1338.64	3628.64	5362.82	6171.89
106	Test	2	315.14	18.59	1.27	0.66	23.22	15.63	20.94	1141.65	3628.64	5500.92	6171.89
106	Test	3	2.49	1.67	0	0	1.12	0	0.71	1146.41	3628.64	5521.44	6171.89
106	Test	4	63.53	7.67	1.29	0.61	9.98	5.58	8.75	1455.72	3628.64	5130.02	6171.89
106	Test	5	102.14	9.93	1.51	0.5	14.21	10.04	11.86	1158.03	3628.64	5415.69	6171.89
106	Test	6	337.56	19.15	1.55	0.58	25.47	18.97	22.07	1254.53	3628.64	5152.11	6171.89
106	Test	7	145.74	12.04	1.5	0.63	15.54	11.16	14.1	1091.39	3628.64	5251.54	6171.89
106	Test	8	59.79	7.62	1.23	0.63	9.47	6.7	8.31	1084.97	3628.64	5207.34	6171.89
106	Test	9	173.14	13.35	1.29	0.59	17.64	10.04	15.41	667.53	3628.64	5584.55	6171.89
106	Test	10	67.26	8.07	1.2	0.71	9.6	6.7	8.81	1854.17	3628.64	4358.22	6171.89
106	Test	11	72.25	8.17	1.3	0.58	10.99	5.58	9.52	986.35	3628.64	5219.17	6171.89
106	Test	12	170.65	13.26	1.27	0.63	17.02	10.04	15.14	1113.13	3628.64	5085.81	6171.89
106	Test	13	56.05	7.28	1.26	0.69	8.72	6.7	7.98	846.59	3628.64	5185.23	6171.89
106	Test	14	41.1	7.22	1.13	0.73	7.15	5.58	6.48	914.15	3628.64	5041.61	6171.89
106	Test	15	316.38	19.36	2.87	0.35	31.1	16.43	24.91	921.15	3628.64	4980.05	6171.89
106	Test	16	1.25	1.06	0	0	0	0	0	803.68	3628.64	5051.86	6171.89
106	Test	17	98.4	9.83	1.27	0.64	12.47	7.81	11.13	791.05	3628.64	5043.18	6171.89
106	Test	18	180.61	13.81	1.31	0.58	18.3	11.16	15.79	1206.02	3628.64	4613.1	6171.89
106	Test	19	330.09	19.12	1.33	0.69	23.22	18.97	21.08	871.26	3628.64	4912.97	6171.89
106	Test	20	239.16	16.12	1.48	0.62	20.48	14.51	18.09	978.74	3628.64	4616.24	6171.89
106	Test	21	1.25	1.06	0	0	0	0	0	975.59	3628.64	4623.34	6171.89
106	Test	22	1091.15	34.89	1.67	0.52	49.54	31.25	41.71	1548.74	3628.64	3966.78	6171.89
106	Test	23	702.52	28.1	2.05	0.53	38.96	26.42	33.28	721.05	3628.64	4788.27	6171.89
106	Test	24	137.02	11.95	1.56	0.55	16.1	10.04	13.83	1571.54	3628.64	3948.63	6171.89
106	Test	25	346.28	19.64	1.45	0.5	27.72	17.28	22.67	1009.24	3628.64	4483.66	6171.89
106	Test	26	49.82	6.75	1.19	0.71	8.05	5.58	7.39	773.83	3628.64	4747.24	6171.89
106	Test	27	58.54	7.55	1.18	0.73	8.72	6.7	8.1	1565.2	3628.64	3936.79	6171.89
106	Test	28	176.88	13.64	1.3	0.61	17.64	10.04	15.48	815.5	3628.64	4669.11	6171.89
106	Test	29	697.54	28.18	1.39	0.68	34.67	25.39	31.7	742.98	3628.64	4702.25	6171.89
106	Test	30	84.7	9.07	1.32	0.64	11.49	6.7	10.29	1476.95	3628.64	3997.55	6171.89
106	Test	31	727.43	27.6	1.83	0.36	47.93	21.77	36.15	1472.96	3628.64	3964.41	6171.89
106	Test	32	58.54	7.55	1.18	0.73	8.72	6.7	8.1	1442.89	3628.64	3934.42	6171.89
106	Test	33	57.3	7.48	1.14	0.72	8.72	6.7	7.9	792.49	3628.64	4616.23	6171.89
106	Test	34	58.54	7.56	1.18	0.73	8.72	6.7	8.1	634.97	3628.64	4763.8	6171.89
106	Test	35	73.49	8.21	1.34	0.53	11.49	5.58	9.73	1415.35	3628.64	3975.45	6171.89
106	Test	36	424.75	21.69	1.55	0.57	28.97	18.97	25.01	820.76	3628.64	4547.58	6171.89
106	Test	37	345.03	18.99	1.73	0.47	28.58	18.88	23.81	1246.7	3628.64	4085.93	6171.89
106	Test	38	305.17	18.36	1.36	0.63	23.22	18.38	20.7	1418.38	3628.64	3913.89	6171.89
106	Test	39	144.49	12.26	1.16	0.75	14.29	11.16	13.3	1379.69	3628.64	3906	6171.89
106	Test	40	119.58	10.53	1.4	0.51	15.54	6.7	13.07	1359.96	3628.64	3906	6171.89
106	Test	41	66.02	8.03	1.15	0.7	9.6	6.7	8.61	1379.62	3628.64	3878.38	6171.89
106	Test	42	129.54	11.37	1.39	0.6	15	11.16	12.97	1422.94	3628.64	3839.71	6171.89
106	Test	43	265.31	16.64	1.66	0.48	24.58	16.27	20.37	1411.79	3628.64	3789.2	6171.89
106	Test	44	315.14	18.26	1.53	0.42	28.95	14.51	22.23	1127.26	3628.64	3955.71	6171.89
106	Test	45	14.95	4.44	1.56	0.59	4.02	3.35	3.72	1342.99	3628.64	3726.07	6171.89
106	Test	46	135.77	11.87	1.24	0.63	15	10.04	13.28	1140.66	3628.64	3954.92	6171.89
106	Test	47	265.31	16.99	1.45	0.57	22.6	14.51	19.25	144.47	3628.64	4929.51	6171.89
106	Test	48	54.81	7.23	1.13	0.81	8.05	6.7	7.69	1113.01	3628.64	3936.77	6171.89
106	Test	49	404.82	21.22	1.4	0.74	24.95	22.1	23.64	1514.61	3628.64	3531.94	6171.89
106	Test	50	470.84	22.71	1.42	0.51	32.54	18.97	26.55	1121.54	3628.64	3857.06	6171.89
106	Test	51	194.31	14.27	1.42	0.54	19.73	14.12	16.48	1096.28	3628.64	3859.43	6171.89
106	Test	52	312.65	18.16	1.48	0.51	26	14.51	21.34	360.75	3628.64	4580.7	6171.89
106	Test	53	422.26	21.29	1.7	0.48	31.43	17.08	25.97	941.04	3628.64	3969.9	6171.89
106	Test	54	236.67	16.11	1.33	0.66	19.78	14.51	17.83	1070.94	3628.64	3823.12	6171.89
106	Test	55	43.6	7.47	1.22	0.62	7.89	5.58	6.89	1322.92	3628.64	3565.07	6171.89
106	Test	56	13.7	4.18	1.24	0.76	3.53	3.02	3.37	1124.48	3628.64	3767.88	6171.89
106	Test	57	46.09	7.66	1.14	0.76	7.48	5.58	6.92	414.86	3628.64	4433.12	6171.89
106	Test	58	822.1	29.77	1.99	0.37	50.88	22.98	39.18	1049.53	3628.64	3776.56	6171.89
106	Test	59	300.19	18.08	1.51	0.49	26	14.51	21.15	1024.16	3628.64	3722.89	6171.89
106	Test	60	217.98	15.42	1.27	0.67	18.94	14.51	16.88	1333.63	3628.64	3404.08	6171.89
106	Test	61	82.21	8.98	1.3	0.61	11.49	6.7	10.11	1096.57	3628.64	3628.99	6171.89
106	Test	62	12.46	4.02	1.57	0.44	4.02	2.23	3.28	1195.78	3628.64	3528.76	6171.89
106	Test	63	499.49	23.4	1.46	0.54	32.54	17.86	27.3	1206.82	3628.64	3527.98	6171.89
106	Test	64	529.38	24.21	1.45	0.57	32.54	21.21	27.83	1202.01	3628.64	3487.73	6171.89
106	Test	65	82.21	9.02	1.23	0.62	11.49	6.7	9.96	1115.37	3628.64	3565.06	6171.89
106	Test	66	303.93	18.03	1.46	0.58	24.04	14.51	21.05	1016.15	3628.64	3667.65	6171.89
106	Test	67	323.86	18.93	1.16	0.66	23.63	17.96	20.91	284.48	3628.64	4350.26	6171.89
106	Test	68	87.19	9.2	1.34	0.59	12.07	7.81	10.46	1257.01	3628.64	3376.46	6171.89
106	Test	69	166.91	13.12	1.7	0.72	15.54	14.21	15.13	195.43	3628.64	4408.65	6171.89
106	Test	70	599.14	25.6	1.51	0.53	36.06	17.86	30.54	1164.77	3628.64	3420.65	6171.89
106	Test	71	82.21	9.03	1.3	0.61	11.49	6.7	10.11	857.56	3628.64	3679.48	6171.89
106	Test	72	222.96	15.52	1.27	0.63	19.73	14.51	17.21	1089.79	3628.64	3415.12	6171.89
106	Test	73	87.19	9.09	1.33	0.59	12.07	6.7	10.65	777.09	3628.64	3695.26	6171.89
106	Test	74	412.3	21.28	1.53	0.47	31.57	18.97	25.32	887.28	3628.64	3556.37	6171.89
106	Test	75	125.81	11.42	1.22	0.64	14.29	10.04	12.45	109.07	3628.64	4250.02	6171.89
106	Test	76	122.07	11.16	1.26	0.68	13.62	10.04	12.37	679.99	3628.64	3681.05	6171.89
106	Test	77	737.4	29.09	1.46	0.62	37.42	25.67	32.55	865	3628.64	3473.51	6171.89
106	Test	78	341.3	19.28	1.33	0.62	24.95	14.51	21.97	161.71	3628.64	4134.01	6171.89
106	Test	79	58.54	7.56	1.18	0.73	8.72	6.7	8.1	103.45	3628.64	4207.4	6171.89
106	Test	80	145.74	12.2	1.49	0.52	17.02	10.04	14.39	590.9	3628.64	3722.87	6171.89
106	Test	81	44.84	6.46	1.27	0.64	7.89	5.58	7.1	837.34	3628.64	3456.14	6171.89
106	Test	82	56.05	7.28	1.26	0.69	8.72	6.7	7.98	137.29	3628.64	4167.16	6171.89
106	Test	83	224.21	15.64	1.32	0.65	19.48	14.51	17.33	585.35	3628.64	3711.82	6171.89
106	Test	84	219.23	15.22	1.38	0.54	20.95	11.16	17.56	898.72	3628.64	3376.44	6171.89
106	Test	85	95.91	9.66	1.58	0.59	12.72	10.04	11.47	723.9	3628.64	3542.16	6171.89
106	Test	86	1732.64	44.68	2.03	0.6	58.58	45.76	51.51	124.61	3628.64	4141.9	6171.89
106	Test	87	59.79	7.62	1.23	0.63	9.47	6.7	8.31	493.8	3628.64	3686.57	6171.89
106	Test	88	28.65	6.02	1.17	0.77	5.58	4.46	5.26	867.97	3628.64	3389.85	6171.89
106	Test	89	708.75	28.01	1.49	0.51	40.2	23.44	33.48	570.3	3628.64	3685.78	6171.89
106	Test	90	213	15.16	1.34	0.59	19.73	14.51	16.8	164.64	3628.64	4036.16	6171.89
106	Test	91	1.25	1.06	0	0	0	0	0	111.03	3628.64	4061.41	6171.89
106	Test	92	115.84	10.66	2.15	0.48	15.49	10.04	13.12	118.9	3628.64	4058.25	6171.89
106	Test	93	231.68	15.28	1.49	0.46	23.3	10.04	18.76	1006.24	3628.64	3097.86	6171.89
106	Test	94	87.19	9.23	1.33	0.59	12.07	6.7	10.65	283.28	3628.64	3793.09	6171.89
106	Test	95	21.18	5.19	1.14	0.67	4.99	3.35	4.35	676.24	3628.64	3409.57	6171.89
106	Test	96	47.33	7.76	1.1	0.79	7.48	5.58	6.98	1002.27	3628.64	3092.34	6171.89
106	Test	97	655.19	27.19	1.49	0.56	36.67	24.47	31.01	832.15	3628.64	3249.38	6171.89
106	Test	98	905.56	30.87	2.12	0.34	55.29	27.62	41.24	279.25	3628.64	3750.48	6171.89
106	Test	99	92.17	9.42	1.24	0.6	12.47	6.7	10.74	291.8	3628.64	3700.76	6171.89
106	Test	100	264.07	17.38	1.45	0.55	23.01	14.51	19.54	787.11	3628.64	3220.97	6171.89
106	Test	101	64.77	8	1.19	0.75	9.19	6.7	8.5	955.54	3628.64	3007.11	6171.89
106	Test	102	52.32	6.92	1.28	0.63	8.72	5.58	7.81	769.64	3628.64	3170.46	6171.89
106	Test	103	250.37	16.18	1.55	0.45	24.58	13.43	19.61	819.93	3628.64	3071.02	6171.89
106	Test	104	519.42	23.84	1.61	0.44	36.84	21.07	29.43	523.48	3628.64	3188.6	6171.89
106	Test	105	52.32	6.87	1.28	0.63	8.72	5.58	7.81	553.15	3628.64	3051.28	6171.89
106	Test	106	338.8	19.44	1.41	0.7	23.22	18.97	21.58	490.14	3628.64	3112.83	6171.89
106	Test	107	54.81	7.32	1.13	0.81	8.05	6.7	7.63	523.16	3628.64	3045.75	6171.89
106	Test	108	716.22	27.92	1.78	0.46	42.41	24.94	34.63	387.66	3628.64	3165.7	6171.89
106	Test	109	1925.71	47.42	1.72	0.61	61.32	49.15	56.16	504.68	3628.64	1414.52	6171.89
106	Ctr	1	160.68	12.96	1.32	0.59	17.02	10.04	14.7	271.63	3275.8	1109.72	4737.09
106	Ctr	2	61.03	7.57	1.28	0.58	9.98	5.58	8.54	157.58	3275.8	1376.47	4737.09
106	Ctr	3	44.84	7.55	1.18	0.81	7.15	5.58	6.85	205.2	3275.8	1371	4737.09
106	Ctr	4	311.4	18.54	1.39	0.65	23.01	18.97	20.78	289.01	3275.8	1347.96	4737.09
106	Ctr	5	4.98	2.79	0	0	3.35	0	2.13	289.83	3275.8	1365.79	4737.09
106	Ctr	6	107.12	9.81	1.43	0.49	14.88	6.7	12.27	203.2	3275.8	1623.59	4737.09
106	Ctr	7	52.32	6.9	1.29	0.64	8.72	6.7	7.72	503.41	3275.8	1345.42	4737.09
106	Ctr	8	301.44	17.78	1.5	0.58	24.04	14.51	21.18	111.41	3275.8	2108.26	4737.09
106	Ctr	9	130.79	11.86	1.32	0.57	15.49	10.04	13.23	227.46	3275.8	2002.22	4737.09
106	Ctr	10	866.94	30.61	2.2	0.53	43.46	30.13	37.44	158.86	3275.8	2096.18	4737.09
106	Ctr	11	52.32	6.87	1.28	0.63	8.72	5.58	7.81	232.07	3275.8	2034.56	4737.09
106	Ctr	12	161.93	13.12	1.13	0.68	15.97	11.16	14.31	114.6	3275.8	2182.9	4737.09
106	Ctr	13	113.35	10.9	1.23	0.73	12.72	10.04	11.81	239.32	3275.8	2041.93	4737.09
106	Ctr	14	1.25	1.06	0	0	0	0	0	201.93	3275.8	2110.4	4737.09
106	Ctr	15	74.74	8.5	1.32	0.65	10.58	6.7	9.52	119.21	3275.8	2208.94	4737.09
106	Ctr	16	205.52	14.81	1.36	0.53	20.48	11.16	16.98	173.46	3275.8	2219.75	4737.09
106	Ctr	17	163.17	14.01	1.83	0.38	21.17	11.17	16.74	150.02	3275.8	2293.63	4737.09
106	Ctr	18	792.21	29.97	1.38	0.56	40.55	25.67	34.23	135.18	3275.8	2318.17	4737.09
106	Ctr	19	83.46	9.01	1.35	0.68	10.99	7.81	10.05	140.59	3275.8	2376.23	4737.09
106	Ctr	20	142	12.07	1.33	0.58	16.1	10.04	13.73	296.04	3275.8	2192.69	4737.09
106	Ctr	21	1.25	1.06	0	0	0	0	0	150.74	3275.8	2376.66	4737.09
106	Ctr	22	92.17	9.46	1.37	0.56	12.72	7.81	11.04	114.44	3275.8	2442.74	4737.09
106	Ctr	23	2.49	1.67	0	0	1.12	0	0.71	126.44	3275.8	2451.05	4737.09
106	Ctr	24	1260.55	37.17	2.3	0.4	60.92	33.48	48.04	251.13	3275.8	2284.94	4737.09
106	Ctr	25	94.67	9.58	1.32	0.56	13	6.7	11.15	213.74	3275.8	2375.22	4737.09
106	Ctr	26	392.37	20.46	1.74	0.47	30.64	19.5	25.14	695.45	3275.8	1820.23	4737.09
106	Ctr	27	300.19	17.92	1.36	0.6	23.63	14.51	20.76	683.55	3275.8	1867.66	4737.09
106	Ctr	28	127.05	11.54	1.25	0.66	14.21	10.04	12.7	804.63	3275.8	1905.36	4737.09
106	Ctr	29	56.05	7.25	1.26	0.69	8.72	6.7	7.98	507.71	3275.8	2266.89	4737.09
106	Ctr	30	291.47	17.87	1.35	0.74	20.95	17.86	19.68	875.15	3275.8	1852.91	4737.09
106	Ctr	31	135.77	11.63	1.37	0.59	15.54	10.04	13.4	922.9	3275.8	1844.49	4737.09
106	Ctr	32	150.72	12.53	1.49	0.65	15.54	12.81	14.31	839.1	3275.8	2009.05	4737.09
106	Ctr	33	90.93	9.42	1.27	0.63	12.07	6.7	10.67	751.77	3275.8	2125.84	4737.09
106	Ctr	34	320.12	18.96	1.34	0.78	21.47	18.97	20.51	739.8	3275.8	2151.12	4737.09
106	Ctr	35	179.37	13.61	1.47	0.66	17.02	14.14	15.58	735.5	3275.8	2193.42	4737.09
106	Ctr	36	148.23	12.32	1.35	0.56	16.73	10.04	14.2	837.26	3275.8	2114.56	4737.09
106	Ctr	37	158.19	12.73	1.36	0.65	16.1	11.16	14.51	827.21	3275.8	2199.06	4737.09
106	Ctr	38	401.08	20.98	1.49	0.59	27.56	21.68	24.53	815.32	3275.8	2235.77	4737.09
106	Ctr	39	389.87	20.9	1.24	0.74	24.49	21.67	23.09	1132.11	3275.8	1884.57	4737.09
106	Ctr	40	241.65	16.29	1.25	0.7	19.49	14.51	17.74	351.87	3275.8	2800.78	4737.09
106	Ctr	41	43.6	7.47	1.22	0.62	7.89	5.58	6.89	825.68	3275.8	2269.28	4737.09
106	Ctr	42	54.81	7.16	1.21	0.68	8.72	6.7	7.77	718.49	3275.8	2417.95	4737.09
106	Ctr	43	185.6	14.2	1.23	0.64	17.64	11.16	15.58	1030.25	3275.8	2060.02	4737.09
106	Ctr	44	695.05	27.59	1.55	0.48	41.04	23.44	33.37	1063.68	3275.8	2050.99	4737.09
106	Ctr	45	48.58	7.86	1.15	0.82	7.48	6.7	7.15	344.59	3275.8	2910.99	4737.09
106	Ctr	46	412.3	21.63	1.52	0.69	26	22.32	23.99	979.7	3275.8	2163.66	4737.09
106	Ctr	47	279.02	17.69	1.59	0.47	25.47	14.56	20.89	969.41	3275.8	2201.11	4737.09
106	Ctr	48	44.84	6.46	1.27	0.64	7.89	5.58	7.1	826.4	3275.8	2377.73	4737.09
106	Ctr	49	408.56	21.37	1.52	0.55	29.02	18.97	24.62	929.22	3275.8	2281.26	4737.09
106	Ctr	50	186.84	14.07	1.38	0.74	16.48	14.51	15.59	954.89	3275.8	2262.08	4737.09
106	Ctr	51	168.16	13.24	1.25	0.62	17.02	10.04	14.93	1000.83	3275.8	2204.43	4737.09
106	Ctr	52	42.35	7.41	1.28	0.68	7.48	5.58	6.79	1103.61	3275.8	2129.33	4737.09
106	Ctr	53	123.31	11.22	1.3	0.63	14.29	10.04	12.45	881.2	3275.8	2396.11	4737.09
106	Ctr	54	51.07	6.79	1.24	0.62	8.72	5.58	7.6	989.59	3275.8	2272.11	4737.09
106	Ctr	55	85.95	9.2	1.23	0.64	11.65	6.7	10.19	1113.77	3275.8	2160.96	4737.09
106	Ctr	56	174.38	13.41	1.7	0.44	20.52	10.04	16.37	1088.24	3275.8	2253.84	4737.09
106	Ctr	57	184.35	13.8	1.51	0.49	19.96	11.16	16.08	876.66	3275.8	2568.91	4737.09
106	Ctr	58	122.07	10.94	1.56	0.54	15.18	10.04	13.29	1144.95	3275.8	2267.57	4737.09
106	Ctr	59	211.75	15.18	1.32	0.64	18.94	14.51	16.79	1154.35	3275.8	2308.34	4737.09
106	Ctr	60	80.96	8.98	1.19	0.67	10.99	6.7	9.75	1156.68	3275.8	2337.1	4737.09
106	Ctr	61	104.63	9.69	1.53	0.45	15.18	6.7	12.47	1132.1	3275.8	2368.66	4737.09
106	Ctr	62	169.4	13.25	1.37	0.58	17.64	11.16	15.08	1107.39	3275.8	2442.42	4737.09
106	Ctr	63	49.82	6.75	1.19	0.71	8.05	5.58	7.39	70.09	3275.8	3755.62	4737.09
106	Ctr	64	362.47	20.09	1.48	0.53	27.72	16.57	23.06	1234.35	3275.8	2426.18	4737.09
106	Ctr	65	115.84	11.04	1.25	0.74	12.72	10.04	11.85	1209.4	3275.8	2489.75	4737.09
106	Ctr	66	12.46	3.99	1.24	0.64	3.53	2.23	3.13	1217.5	3275.8	2505.29	4737.09
106	Ctr	67	57.3	7.48	1.14	0.72	8.72	6.7	7.9	1221.19	3275.8	2508.03	4737.09
106	Ctr	68	1.25	1.06	0	0	0	0	0	98.85	3275.8	4009.1	4737.09
106	Ctr	69	1.25	1.06	0	0	0	0	0	108.9	3275.8	3997.36	4737.09
106	Ctr	70	342.54	19.72	1.17	0.72	23.22	18.97	21.36	87.64	3275.8	4012.25	4737.09
106	Ctr	71	139.51	12.16	1.21	0.72	14.29	11.16	13.2	102.71	3275.8	4000.51	4737.09
106	Ctr	72	119.58	10.75	1.65	0.37	18.17	5.58	14.08	864.12	3275.8	3186.43	4737.09
106	Ctr	73	150.72	12.49	1.34	0.62	16.1	11.16	13.93	1414.67	3275.8	2550.61	4737.09
106	Ctr	74	56.05	7.33	1.1	0.83	8.05	6.7	7.69	1533.36	3275.8	2607.42	4737.09
106	Ctr	75	84.7	8.96	1.25	0.64	11.49	6.7	10.23	1619.26	3275.8	2601.7	4737.09
106	Ctr	76	51.07	8.05	1.16	0.78	7.89	6.7	7.35	758.62	3275.8	4056.34	4737.09
106	Ctr	77	686.33	26.74	1.84	0.44	42.48	25.9	34.96	359.36	3275.8	4551.59	4737.09
106	Ctr	78	561.77	24.88	1.41	0.56	34.05	22.32	28.56	1046.05	3275.8	3777.42	4737.09
106	Ctr	79	72.25	8.17	1.3	0.58	10.99	5.58	9.52	408.17	3275.8	4543.97	4737.09
106	Ctr	80	165.67	12.73	1.67	0.62	16.72	14.51	15.55	465.67	3275.8	4490.02	4737.09
106	Ctr	81	430.98	22.03	1.39	0.69	26.62	22.32	24.32	1112.41	3275.8	3873.51	4737.09
106	Ctr	82	2029.09	48.53	1.5	0.52	68.34	41.29	55.35	1251.97	3275.8	3836.68	4737.09
106	Ctr	83	61.03	7.7	1.28	0.58	9.98	5.58	8.54	1196.53	3275.8	4490.45	4737.09
106	Ctr	84	316.38	18.59	1.51	0.67	22.98	17.86	21.29	1304.6	3275.8	4694.24	4737.09
107	Test	1	56.05	7.25	1.26	0.69	8.72	6.7	7.98	6717.94	7163.95	3160.26	6570.65
107	Test	2	47.33	7.76	1.1	0.79	7.48	5.58	6.98	5704.54	7163.95	4831.42	6570.65
107	Test	3	825.84	29.63	1.52	0.47	45.59	18.97	37.25	6979.97	7163.95	2154.22	6570.65
107	Test	4	333.82	18.51	1.58	0.47	27.9	14.51	23.68	5286.63	7163.95	5028.17	6570.65
107	Test	5	48.58	7.86	1.15	0.82	7.48	6.7	7.15	6762.64	7163.95	1995.29	6570.65
107	Test	6	114.6	10.65	1.42	0.57	14.29	10.04	12.36	4294.31	7163.95	5794.87	6570.65
107	Test	7	277.77	17.39	1.32	0.58	23.01	14.51	19.76	3791.08	7163.95	6385.01	6570.65
107	Test	8	619.07	26.65	1.46	0.73	31.26	25.67	29.5	3727.82	7163.95	6296.29	6570.65
107	Test	9	56.05	7.28	1.26	0.69	8.72	6.7	7.98	3707.23	7163.95	6277.76	6570.65
107	Test	10	267.81	17.07	1.53	0.58	22.6	16.57	19.64	3656.33	7163.95	5940.52	6570.65
107	Test	11	49.82	6.74	1.19	0.71	8.05	5.58	7.39	3456.61	7163.95	6268.23	6570.65
107	Test	12	274.03	17.16	1.39	0.66	21.47	14.51	19.43	3664.88	7163.95	5884.47	6570.65
107	Test	13	1061.26	35.42	1.4	0.73	41.48	33.48	38.33	3682.51	7163.95	5554.22	6570.65
107	Test	14	57.3	7.48	1.14	0.72	8.72	6.7	7.9	5582.6	7163.95	2335.8	6570.65
107	Test	15	1626.76	43.89	1.42	0.63	55.8	37.95	48.05	5327.34	7163.95	1094.18	6570.65
107	Test	16	752.35	29.55	1.33	0.65	36.84	30.13	32.85	4062.98	7163.95	2102.18	6570.65
107	Test	17	92.17	9.45	1.24	0.6	12.47	6.7	10.74	4244.6	7163.95	1708.95	6570.65
107	Test	18	52.32	6.92	1.28	0.63	8.72	5.58	7.81	4906.73	7163.95	480.95	6570.65
107	Test	19	226.7	15.72	1.29	0.64	19.73	14.51	17.25	3998.54	7163.95	1938.88	6570.65
107	Test	20	58.54	7.54	1.12	0.79	8.5	6.7	7.92	4609.1	7163.95	858.17	6570.65
107	Test	21	1.25	1.06	0	0	0	0	0	4046.04	7163.95	1728.18	6570.65
107	Test	22	896.84	31.62	1.49	0.54	43.99	28.04	37.1	4025.39	7163.95	1681.09	6570.65
107	Test	23	1.25	1.06	0	0	0	0	0	4023.92	7163.95	1714.86	6570.65
107	Test	24	47.33	7.78	1.28	0.7	7.89	6.7	7.2	2019.63	7163.95	2703.18	6570.65
107	Test	25	142	11.53	1.54	0.51	17.02	10.04	14.36	1173.63	7163.95	3559.34	6570.65
107	Test	26	47.33	7.76	1.1	0.79	7.48	5.58	6.98	611.5	7163.95	4117.93	6570.65
107	Test	27	52.32	6.92	1.28	0.63	8.72	5.58	7.81	364.82	7163.95	3695.97	6570.65
107	Test	28	559.28	25.3	1.45	0.74	29.48	25.67	27.74	1393.15	7163.95	1555.27	6570.65
107	Ctr	1	2442.63	53.96	1.45	0.64	67.99	50.22	58.99	731.24	3867.63	4428.85	5071.1
107	Ctr	2	590.42	25.9	1.36	0.63	32.97	22.32	28.69	1722.1	3867.63	2812.72	5071.1
107	Ctr	3	58.54	7.53	1.27	0.61	9.53	5.58	8.33	1737.98	3867.63	3388.3	5071.1
107	Ctr	4	470.84	22.95	1.39	0.62	29.44	22.32	26.23	1897.47	3867.63	2779.89	5071.1
107	Ctr	5	2908.49	58.58	1.54	0.55	80.44	50.56	65.29	1899.93	3867.63	3304.3	5071.1
107	Ctr	6	550.56	24.51	1.61	0.49	35.7	18.97	29.22	2071.99	3867.63	4441.09	5071.1
107	Ctr	7	1045.06	34.7	1.34	0.6	45.59	26.79	39.09	3169.14	3867.63	4094.54	5071.1
107	Ctr	8	29.89	6.17	1.22	0.62	6.31	4.46	5.47	3153.81	3867.63	4932.82	5071.1
109	Test	1	56.05	7.29	1.18	0.7	8.72	6.7	7.83	1381.02	4538.85	4509.6	4810.1
109	Test	2	53.56	6.96	1.34	0.65	8.72	6.7	7.93	1390.3	4538.85	4455.64	4810.1
109	Test	3	541.84	24.72	1.38	0.63	31.57	22.32	27.49	1320.67	4538.85	4174.09	4810.1
109	Test	4	168.16	13.15	1.58	0.52	18.38	10.04	15.7	1363.3	4538.85	4148.71	4810.1
109	Test	5	743.63	29.27	1.43	0.67	36.02	25.67	32.14	2019.1	4538.85	4535.1	4810.1
109	Test	6	17.44	4.72	1.35	0.64	4.46	3.35	4.01	1271.48	4538.85	3747.18	4810.1
109	Test	7	426	21.97	1.24	0.74	25.69	18.97	23.83	1327.8	4538.85	3672.52	4810.1
109	Test	8	959.12	33.37	1.43	0.68	40.9	30.13	37.26	1761.96	4538.85	3804.95	4810.1
109	Test	9	49.82	6.75	1.19	0.71	8.05	5.58	7.39	2119.78	4538.85	4031.58	4810.1
109	Test	10	1669.11	44.46	1.39	0.69	54.09	41.29	48.71	818.6	4538.85	2794.62	4810.1
109	Test	11	235.42	16.05	1.31	0.55	21.67	14.51	18.37	2204.16	4538.85	3794.87	4810.1
109	Test	12	56.05	7.28	1.26	0.69	8.72	6.7	7.98	2180.37	4538.85	3778.55	4810.1
109	Test	13	114.6	10.75	1.3	0.58	14.21	10.04	12.16	2043.76	4538.85	3603.19	4810.1
109	Test	14	291.47	17.91	1.32	0.6	23.22	14.51	20.05	2221.65	4538.85	3735.78	4810.1
109	Test	15	98.4	10.39	1.74	0.46	14.51	6.7	12.24	2281.09	4538.85	3781.09	4810.1
109	Test	16	241.65	16.41	1.22	0.68	19.73	14.51	18.04	2106.88	4538.85	3617.41	4810.1
109	Test	17	58.54	7.55	1.18	0.73	8.72	6.7	8.1	2097.03	4538.85	3609.9	4810.1
109	Test	18	87.19	9.36	1.63	0.47	13.43	8.56	10.94	838.66	4538.85	2533.48	4810.1
109	Test	19	59.79	7.24	1.6	0.45	11.15	7.03	9.14	2199.24	4538.85	3660.61	4810.1
109	Test	20	49.82	7.95	1.11	0.85	7.48	6.7	7.21	2555.43	4538.85	3518.49	4810.1
109	Test	21	279.02	17.41	1.4	0.57	23.22	16.97	19.92	744.52	4538.85	1889.64	4810.1
109	Test	22	479.56	23.34	1.39	0.67	28.58	22.32	25.85	2591.18	4538.85	2790.48	4810.1
109	Test	23	52.32	6.87	1.28	0.63	8.72	5.58	7.81	1376.6	4538.85	1674.8	4810.1
109	Test	24	1221.94	37.34	1.68	0.51	53.48	34.25	43.69	2641.77	4538.85	2675.69	4810.1
109	Test	25	424.75	21.87	1.39	0.71	26	22.32	24.11	3047.43	4538.85	2979.17	4810.1
109	Test	26	260.33	16.05	1.46	0.48	24.47	10.04	20.38	3082.1	4538.85	2960.31	4810.1
109	Test	27	58.54	7.56	1.18	0.73	8.72	6.7	8.1	2057.4	4538.85	1858.96	4810.1
109	Test	28	77.23	8.55	1.35	0.5	12.33	5.58	9.99	1887.57	4538.85	1096.8	4810.1
109	Test	29	113.35	10.6	1.39	0.62	13.62	10.04	12.15	3720.55	4538.85	1610.33	4810.1
109	Test	30	46.09	7.66	1.14	0.76	7.48	5.58	6.92	4163.75	4538.85	1192.13	4810.1
109	Test	31	47.33	7.76	1.1	0.79	7.48	5.58	6.98	4155.21	4538.85	669.49	4810.1
109	Test	32	883.13	31.91	1.5	0.69	38.87	32.4	35.16	4171.29	4538.85	651.53	4810.1
109	Test	33	107.12	9.96	1.45	0.45	15.49	8.93	12.39	4148.28	4538.85	617.14	4810.1
109	Ctr	1	433.47	21.81	1.4	0.64	27.72	17.86	24.98	87.28	3212.37	2135.62	5559
109	Ctr	2	142	12.33	1.15	0.74	14.29	11.16	13.1	277.84	3212.37	2578.95	5559
109	Ctr	3	364.96	20.03	2.35	0.51	27.99	18.97	25.09	159.89	3212.37	2844.86	5559
109	Ctr	4	1.25	1.06	0	0	0	0	0	180.7	3212.37	2861.52	5559
109	Ctr	5	123.31	11.07	1.37	0.63	14.29	11.05	12.65	2520.22	3212.37	473.92	5559
109	Ctr	6	54.81	7.18	1.3	0.67	8.72	6.7	7.95	2330.11	3212.37	1040.61	5559
109	Ctr	7	155.7	11.95	1.92	0.47	18.38	10.04	15.53	3118.26	3212.37	1769.91	5559
109	Ctr	8	58.54	7.55	1.18	0.73	8.72	6.7	8.1	3091.07	3212.37	1994.95	5559
109	Ctr	9	49.82	6.74	1.19	0.71	8.05	5.58	7.39	1745.34	3212.37	4436.46	5559
109	Ctr	10	59.79	7.62	1.23	0.63	9.47	6.7	8.31	2564.05	3212.37	3139.05	5559
110	Test	1	216.74	15.29	1.32	0.66	18.94	14.51	16.97	345.57	3475.25	4010.34	4585.81
110	Test	2	67.26	7.92	1.28	0.58	10.58	5.58	9.11	708.88	3475.25	3884.87	4585.81
110	Test	3	47.33	7.76	1.1	0.79	7.48	5.58	6.98	725.04	3475.25	2880.49	4585.81
110	Test	4	381.16	20.74	1.31	0.69	24.95	18.97	22.78	750.02	3475.25	3971.25	4585.81
110	Test	5	291.47	18.01	1.33	0.74	20.95	17.86	19.92	947.59	3475.25	3627.46	4585.81
110	Test	6	156.95	12.7	1.36	0.57	17.02	10.04	14.58	1048.63	3475.25	4018.05	4585.81
110	Test	7	640.24	26.95	1.41	0.61	34.99	24.15	30.05	1127.66	3475.25	3931.99	4585.81
110	Test	8	44.84	6.46	1.27	0.64	7.89	5.58	7.1	1142.19	3475.25	3775.75	4585.81
110	Test	9	129.54	11.6	1.23	0.74	13.62	11.16	12.6	1151.42	3475.25	3311.6	4585.81
110	Test	10	174.38	13.53	1.32	0.6	17.64	10.04	15.62	1205.21	3475.25	1279.6	4585.81
110	Test	11	276.52	17.53	1.3	0.62	22.3	14.51	19.55	1280.26	3475.25	2485.87	4585.81
110	Test	12	49.82	7.95	1.11	0.85	7.48	6.7	7.21	1273.26	3475.25	3301.73	4585.81
110	Test	13	123.31	11.31	1.25	0.69	13.62	10.04	12.37	1301.5	3475.25	2921.41	4585.81
110	Test	14	1079.94	35.73	1.35	0.79	40.2	34.6	38.32	1361.38	3475.25	3463.54	4585.81
110	Test	15	374.93	20.66	1.2	0.71	24.58	17.86	22.53	1397.19	3475.25	4072.11	4585.81
110	Test	16	120.82	11.24	1.22	0.69	13.43	10.04	12.3	1405.94	3475.25	4006.34	4585.81
110	Test	17	92.17	9.45	1.24	0.6	12.47	6.7	10.74	1460.04	3475.25	3441.04	4585.81
110	Test	18	163.17	12.62	1.74	0.48	18.71	10.04	16	1495.89	3475.25	3422.46	4585.81
110	Test	19	311.4	18.43	1.39	0.64	23.22	18.65	20.72	1839.19	3475.25	3551.29	4585.81
110	Test	20	422.26	21.83	1.34	0.65	27.16	17.86	24.23	1833.48	3475.25	4348.16	4585.81
110	Test	21	89.68	9.37	1.3	0.68	11.49	7.81	10.53	1849.5	3475.25	3974.45	4585.81
110	Test	22	54.81	7.3	1.13	0.72	8.5	5.58	7.69	1854.36	3475.25	3943.19	4585.81
110	Test	23	143.24	12.2	1.18	0.75	14.29	11.16	13.24	1904.98	3475.25	3909.14	4585.81
110	Test	24	57.3	7.48	1.14	0.72	8.72	6.7	7.9	2029.18	3475.25	4063.42	4585.81
110	Test	25	73.49	8.52	1.21	0.65	10.58	6.7	9.21	2071.77	3475.25	4397.63	4585.81
110	Test	26	1715.2	44.82	1.53	0.63	57.08	43.96	51.5	2145.48	3475.25	534.55	4585.81
110	Test	27	391.12	21.03	1.18	0.69	25.47	17.86	22.89	2159.52	3475.25	576.9	4585.81
110	Test	28	369.94	20.22	1.62	0.57	26.83	20.8	23.98	2154.78	3475.25	4010.11	4585.81
110	Ctr	1	123.31	11.34	1.24	0.63	14.21	10.04	12.57	1681.47	2877.2	65.82	3831.51
110	Ctr	2	52.32	6.87	1.28	0.63	8.72	5.58	7.81	1782.75	2877.2	942.8	3831.51
110	Ctr	3	44.84	7.56	1.18	0.81	7.15	5.58	6.85	89.08	2877.2	1334.26	3831.51
110	Ctr	4	383.65	20.7	1.22	0.7	24.95	17.86	22.96	60.63	2877.2	1929.51	3831.51
110	Ctr	5	52.32	6.87	1.28	0.63	8.72	5.58	7.81	2346.22	2877.2	1615.6	3831.51
110	Ctr	6	54.81	7.23	1.21	0.68	8.72	5.58	7.83	805.07	2877.2	2078.96	3831.51
110	Ctr	7	256.59	16.81	1.42	0.57	22.3	14.51	19.2	586.98	2877.2	2445.52	3831.51
110	Ctr	8	490.77	23.65	1.35	0.69	28.58	22.32	25.9	176.66	2877.2	2696.97	3831.51
110	Ctr	9	83.46	8.87	1.22	0.62	11.65	6.7	9.99	1298.54	2877.2	2493.93	3831.51
110	Ctr	10	18.68	5.1	1.4	0.42	5.69	2.23	4.35	1100.02	2877.2	2565.14	3831.51
110	Ctr	11	701.28	28.5	1.48	0.65	35.46	26.79	31.73	231.31	2877.2	2781.48	3831.51
110	Ctr	12	72.25	8.41	1.1	0.62	10.58	7.81	9.42	635.48	2877.2	3107.52	3831.51
110	Ctr	13	310.16	18.42	1.23	0.65	23.22	14.51	20.67	559.34	2877.2	3141.24	3831.51
110	Ctr	14	130.79	11.73	1.21	0.68	14.21	10.04	12.8	445.11	2877.2	3259.02	3831.51
110	Ctr	15	657.68	27.26	1.95	0.42	42.41	24.15	34.3	737.01	2877.2	3239.12	3831.51
110	Ctr	16	64.77	7.92	1.18	0.68	9.6	6.7	8.54	788.7	2877.2	3277.25	3831.51
110	Ctr	17	457.14	21.85	3.15	0.27	42.87	16.43	31.57	829.68	2877.2	3332.23	3831.51
110	Ctr	18	8.72	3.78	3.1	0.16	4.46	1.12	3.07	864.49	2877.2	3350.98	3831.51
110	Ctr	19	1.25	1.06	0	0	0	0	0	865.85	2877.2	3364.55	3831.51
110	Ctr	20	123.31	11.09	1.53	0.52	15.54	8.93	13.48	1857.34	2877.2	3285.79	3831.51
110	Ctr	21	2.49	1.67	0	0	1.12	0	0.71	1869.95	2877.2	3297.17	3831.51
110	Ctr	22	602.87	23.83	3.42	0.47	37.42	30.05	34.06	931.31	2877.2	3513.76	3831.51
110	Ctr	23	58.54	7.56	1.18	0.73	8.72	6.7	8.1	1002.85	2877.2	3531.92	3831.51
110	Ctr	24	54.81	7.23	1.13	0.81	8.05	6.7	7.69	998.85	2877.2	3564.99	3831.51
110	Ctr	25	265.31	16.84	1.47	0.55	23.01	15.63	19.61	1031.05	2877.2	3559.58	3831.51
110	Ctr	26	130.79	11.65	1.17	0.75	13.62	11.16	12.54	1046.61	2877.2	3582.55	3831.51
110	Ctr	27	53.56	7.15	1.17	0.78	8.05	6.7	7.63	1048.26	2877.2	3606.63	3831.51
110	Ctr	28	58.54	7.56	1.18	0.73	8.72	6.7	8.1	1099.14	2877.2	3620.01	3831.51
110	Ctr	29	59.79	7.62	1.23	0.63	9.47	6.7	8.31	1467.99	2877.2	3625.44	3831.51
110	Ctr	30	31.14	6.32	1.27	0.62	6.5	4.46	5.64	1461.7	2877.2	3627.44	3831.51
110	Ctr	31	117.09	10.72	1.33	0.59	14.29	10.04	12.37	2047.96	2877.2	3742.82	3831.51
110	Ctr	32	57.3	7.3	1.22	0.71	8.72	6.7	8.04	2040.41	2877.2	3765.63	3831.51
111	Test	1	87.19	9.09	1.33	0.59	12.07	6.7	10.65	2624.55	4066.02	6632.64	7537.83
111	Test	2	545.58	24.94	1.27	0.63	31.57	22.32	27.39	2914.91	4066.02	4943.16	7537.83
111	Test	3	11.21	3.87	1.55	0.51	3.53	2.23	3.07	2684.76	4066.02	4663.7	7537.83
111	Test	4	58.54	7.55	1.18	0.73	8.72	6.7	8.1	1922.95	4066.02	5957.87	7537.83
111	Test	5	52.32	6.87	1.28	0.63	8.72	5.58	7.81	1754.6	4066.02	5576.16	7537.83
111	Test	6	124.56	11.56	1.27	0.64	14.21	10.04	12.78	2377.62	4066.02	3884.92	7537.83
111	Test	7	53.56	8.25	1.09	0.8	8.05	6.7	7.48	1730.62	4066.02	4910.34	7537.83
111	Test	8	66.02	7.8	1.31	0.64	9.98	6.7	8.91	2221.06	4066.02	2987.79	7537.83
111	Test	9	59.79	7.62	1.17	0.69	9.19	6.7	8.12	1593.8	4066.02	2492.53	7537.83
111	Test	10	67.26	8.07	1.2	0.71	9.6	6.7	8.81	1803.6	4066.02	1577.84	7537.83
111	Test	11	56.05	7.33	1.1	0.83	8.05	6.7	7.69	1327.21	4066.02	2676.2	7537.83
111	Test	12	49.82	6.74	1.19	0.71	8.05	5.58	7.39	1330.94	4066.02	2656.9	7537.83
111	Test	13	39.86	7.09	1.08	0.86	6.5	5.58	6.27	1946.79	4066.02	1149.94	7537.83
111	Test	14	134.53	11.43	1.89	0.38	18.97	9.85	14.87	1285.36	4066.02	2647.22	7537.83
111	Test	15	142	12.25	1.23	0.67	15	11.16	13.4	1271.21	4066.02	2633.7	7537.83
111	Test	16	46.09	7.66	1.14	0.76	7.48	5.58	6.92	1198.5	4066.02	2812.86	7537.83
111	Test	17	130.79	11.71	1.26	0.68	14.21	10.04	12.92	706.21	4066.02	3922.1	7537.83
111	Test	18	124.56	11.56	1.27	0.64	14.21	10.04	12.78	1200.38	4066.02	2622.61	7537.83
111	Test	19	1081.19	35.67	1.39	0.79	40.2	34.6	38.92	1190.33	4066.02	2562.51	7537.83
111	Test	20	53.56	7.14	1.34	0.65	8.72	6.7	7.93	1150.02	4066.02	2605.79	7537.83
111	Test	21	120.82	10.77	1.89	0.4	17.36	10.91	13.81	1391.4	4066.02	1987.54	7537.83
111	Test	22	58.54	7.55	1.18	0.73	8.72	6.7	8.1	1211.21	4066.02	2408.69	7537.83
111	Test	23	104.63	10.05	1.59	0.43	15.54	5.58	12.78	1067.05	4066.02	2736.5	7537.83
111	Test	24	77.23	8.54	1.27	0.63	10.99	6.7	9.69	1266.72	4066.02	2255.79	7537.83
111	Test	25	224.21	15.58	1.3	0.63	19.73	14.51	17.42	1138.01	4066.02	2385.17	7537.83
111	Test	26	287.73	17.84	1.46	0.76	20.48	17.86	19.51	1115.54	4066.02	2411.83	7537.83
111	Test	27	51.07	6.97	1.24	0.73	8.05	6.7	7.51	1495.24	4066.02	1511.69	7537.83
111	Test	28	171.89	13.32	1.26	0.63	17.02	10.04	15.2	1361.32	4066.02	1762.54	7537.83
111	Test	29	140.75	12.06	1.41	0.64	15.18	11.16	13.8	964.01	4066.02	2700.14	7537.83
111	Test	30	384.89	20.94	1.2	0.69	25.25	18.97	22.63	1063.27	4066.02	2422.35	7537.83
111	Test	31	146.98	12.26	1.42	0.55	16.73	10.04	14.36	1445.34	4066.02	1523.02	7537.83
111	Test	32	29.89	6.16	1.22	0.78	5.69	4.46	5.43	1431.81	4066.02	1555.46	7537.83
111	Test	33	505.72	23.84	1.44	0.67	29.44	22.32	26.55	918.91	4066.02	2674.95	7537.83
111	Test	34	52.32	7.07	1.2	0.76	8.05	6.7	7.56	1105.51	4066.02	2260.26	7537.83
111	Test	35	277.77	17.39	1.32	0.58	23.01	14.51	19.76	935.18	4066.02	2572.11	7537.83
111	Test	36	103.39	10.03	1.42	0.58	13.43	10.04	11.66	1671.72	4066.02	794.28	7537.83
111	Test	37	229.19	15.89	1.55	0.64	19.73	14.51	17.81	1031.4	4066.02	2230.29	7537.83
111	Test	38	129.54	11.44	1.8	0.51	16.1	10.04	14.03	507.11	4066.02	3446.34	7537.83
111	Test	39	493.26	22.53	2.38	0.38	37.95	21.79	30.15	824.32	4066.02	2644.92	7537.83
111	Test	40	252.86	16.56	1.52	0.63	20.95	14.51	18.59	871.78	4066.02	2549.32	7537.83
111	Test	41	274.03	17.43	1.24	0.69	20.95	15.63	19.18	1017.03	4066.02	2192.1	7537.83
111	Test	42	82.21	9.03	1.3	0.61	11.49	6.7	10.11	1015.93	4066.02	2178.85	7537.83
111	Test	43	112.1	10.75	1.46	0.56	14.29	10.04	12.36	933.58	4066.02	2325.92	7537.83
111	Test	44	226.7	15.46	1.57	0.46	23.22	13.93	18.55	785.11	4066.02	2645.5	7537.83
111	Test	45	508.21	23.98	1.4	0.69	29.02	22.32	26.51	146.71	4066.02	4112.37	7537.83
111	Test	46	52.32	6.87	1.28	0.63	8.72	5.58	7.81	851.7	4066.02	2483.83	7537.83
111	Test	47	204.28	15.22	1.41	0.57	19.73	14.21	16.59	904.81	4066.02	2313.31	7537.83
111	Test	48	1052.54	35.19	1.56	0.71	41.89	34.6	39.39	793.77	4066.02	2494.26	7537.83
111	Test	49	38.61	7.01	1.13	0.83	6.5	5.58	6.27	173.45	4066.02	4034.33	7537.83
111	Test	50	245.38	16.4	1.47	0.69	19.73	14.51	18.41	826.83	4066.02	2415.18	7537.83
111	Test	51	51.07	6.83	1.24	0.62	8.72	5.58	7.6	780.22	4066.02	2493.66	7537.83
111	Test	52	204.28	14.65	1.34	0.58	19.49	14.51	17.11	789.59	4066.02	2415.63	7537.83
111	Test	53	296.45	17.77	1.5	0.57	24.04	14.51	20.62	603.64	4066.02	2819.79	7537.83
111	Test	54	87.19	9.23	1.33	0.59	12.07	6.7	10.65	376.08	4066.02	3266.18	7537.83
111	Test	55	427.24	21.91	1.28	0.63	27.88	18.97	24.36	491.2	4066.02	2842.58	7537.83
111	Test	56	302.68	18.25	1.46	0.68	22.3	17.86	20.69	632.49	4066.02	2485.35	7537.83
111	Test	57	159.44	13.02	1.39	0.6	16.73	11.16	14.58	374.05	4066.02	3088.37	7537.83
111	Test	58	74.74	8.28	1.32	0.56	11.38	5.58	9.69	288.7	4066.02	3291.87	7537.83
111	Test	59	151.96	11.54	1.62	0.41	19.48	6.7	15.79	646.21	4066.02	2399.5	7537.83
111	Test	60	1806.13	46.01	1.65	0.59	60.72	41.83	52.17	1587.82	4066.02	20.77	7537.83
111	Test	61	90.93	9.43	1.33	0.58	12.47	6.7	10.82	386.94	4066.02	3015.57	7537.83
111	Test	62	242.89	16.22	1.44	0.67	19.96	14.51	18.13	327.7	4066.02	3114.38	7537.83
111	Test	63	216.74	15.15	1.4	0.61	19.73	14.51	17.26	664.73	4066.02	2308.4	7537.83
111	Test	64	142	12.14	1.54	0.51	17.02	10.04	14.36	345.95	4066.02	3063.32	7537.83
111	Test	65	48.58	7.88	1.14	0.7	8.05	5.58	7.19	693.19	4066.02	2250.21	7537.83
111	Test	66	181.86	13.91	1.44	0.62	17.64	13.39	15.88	439.78	4066.02	2815.63	7537.83
111	Test	67	303.93	18.23	1.33	0.66	22.6	17.86	20.56	306.52	4066.02	3100.05	7537.83
111	Test	68	262.82	16.96	1.36	0.69	20.52	14.51	18.97	322.86	4066.02	3002.09	7537.83
111	Test	69	239.16	16.34	1.24	0.68	19.73	14.51	17.92	445.22	4066.02	2711.56	7537.83
111	Test	70	43.6	7.47	1.22	0.62	7.89	5.58	6.89	309.32	4066.02	3035.84	7537.83
111	Test	71	56.05	7.33	1.1	0.83	8.05	6.7	7.69	325.21	4066.02	2905.79	7537.83
111	Test	72	123.31	11.34	1.24	0.63	14.21	10.04	12.57	328.47	4066.02	2873.84	7537.83
111	Test	73	255.35	16.75	1.23	0.67	20.48	14.51	18.69	664.87	4066.02	2057.47	7537.83
111	Test	74	115.84	10.77	1.3	0.59	14.29	10.04	12.26	186.45	4066.02	3058.49	7537.83
111	Test	75	87.19	9.23	1.33	0.59	12.07	6.7	10.65	297.25	4066.02	2770.89	7537.83
111	Test	76	58.54	7.55	1.18	0.73	8.72	6.7	8.1	254.77	4066.02	2741.15	7537.83
111	Test	77	341.3	19.59	1.28	0.75	22.6	17.86	21.35	400.44	4066.02	2332.69	7537.83
111	Test	78	120.82	11.24	1.22	0.62	14.21	10.04	12.36	522.97	4066.02	2018.3	7537.83
111	Test	79	245.38	16.51	1.27	0.64	20.52	14.51	18.35	425.21	4066.02	2226.41	7537.83
111	Test	80	590.42	25.96	1.54	0.71	30.86	26.63	28.86	521.45	4066.02	1962.49	7537.83
111	Test	81	43.6	7.47	1.22	0.62	7.89	5.58	6.89	469.38	4066.02	2140.97	7537.83
111	Test	82	21.18	5.23	1.31	0.64	4.99	3.35	4.49	433.64	4066.02	2220.17	7537.83
111	Test	83	59.79	7.23	2.12	0.27	13.98	5.89	10.29	133.88	4066.02	2893.31	7537.83
111	Test	84	2.49	1.67	0	0	1.12	0	0.71	518.53	4066.02	1980.25	7537.83
111	Test	85	2.49	1.67	0	0	1.12	0	0.71	131.88	4066.02	2870.53	7537.83
111	Test	86	1.25	1.06	0	0	0	0	0	137.54	4066.02	2858.06	7537.83
111	Test	87	105.88	10.35	1.79	0.34	17.64	7.74	13.09	125.8	4066.02	2851.51	7537.83
111	Test	88	8.72	3.29	1.24	0.76	2.49	2.23	2.42	182.93	4066.02	2701.91	7537.83
111	Test	89	124.56	11.56	1.27	0.64	14.21	10.04	12.78	528.13	4066.02	1845.05	7537.83
111	Test	90	47.33	7.76	1.1	0.79	7.48	5.58	6.98	466.47	4066.02	1896.68	7537.83
111	Test	91	241.65	16.41	1.22	0.68	19.73	14.51	18.04	366.13	4066.02	2045.55	7537.83
111	Ctr	1	171.89	13.29	1.37	0.5	18.99	10.04	15.89	137.29	2940.59	1997.31	3420.15
111	Ctr	2	191.82	14.27	1.56	0.58	18.71	14.51	16.82	235.48	2940.59	2336.77	3420.15
111	Ctr	3	413.54	21.61	1.36	0.7	26	18.97	23.56	187.69	2940.59	2136.54	3420.15
111	Ctr	4	272.79	16.82	2.13	0.4	26.83	14.65	22.37	372.45	2940.59	2739.91	3420.15
111	Ctr	5	303.93	18.43	1.32	0.62	23.3	15.63	20.58	195.2	2940.59	2072.12	3420.15
111	Ctr	6	137.02	11.92	1.28	0.63	15	10.04	13.49	265.31	2940.59	2335.76	3420.15
111	Ctr	7	104.63	10.31	1.35	0.66	12.72	10.04	11.65	416.18	2940.59	2884.75	3420.15
111	Ctr	8	1.25	1.06	0	0	0	0	0	422.07	2940.59	2896.5	3420.15
111	Ctr	9	78.47	8.79	1.24	0.64	10.99	6.7	9.67	237.81	2940.59	2189.75	3420.15
111	Ctr	10	61.03	7.23	1.65	0.46	11.15	6.28	9.11	353.63	2940.59	2590.57	3420.15
111	Ctr	11	13.7	4.18	1.24	0.76	3.53	3.16	3.43	220.98	2940.59	2095.4	3420.15
111	Ctr	12	104.63	10.19	1.35	0.66	12.72	10.04	11.52	205.25	2940.59	2007.12	3420.15
111	Ctr	13	454.65	22.8	1.7	0.54	30.68	17.86	26.46	197.86	2940.59	1931.94	3420.15
111	Ctr	14	117.09	10.33	1.33	0.52	15.18	6.7	12.66	198.7	2940.59	1870.58	3420.15
111	Ctr	15	213	15.26	1.31	0.75	17.64	14.51	16.52	230.65	2940.59	1982.62	3420.15
111	Ctr	16	252.86	16.56	1.34	0.59	21.67	14.51	18.42	226.35	2940.59	1893.35	3420.15
111	Ctr	17	313.89	18.84	1.26	0.63	23.63	17.86	20.74	239.05	2940.59	1922.8	3420.15
111	Ctr	18	57.3	7.48	1.14	0.72	8.72	6.7	7.9	425.41	2940.59	2561.92	3420.15
111	Ctr	19	226.7	15.69	1.28	0.64	19.73	14.51	17.33	326.7	2940.59	2098.22	3420.15
111	Ctr	20	124.56	11.44	1.21	0.56	15.18	10.26	12.79	470.47	2940.59	2618.84	3420.15
111	Ctr	21	164.42	13.07	1.53	0.53	18.17	10.04	15.51	480.99	2940.59	2597.28	3420.15
111	Ctr	22	1020.15	30.52	3.67	0.32	60.4	34.37	47.8	502.84	2940.59	2533.31	3420.15
111	Ctr	23	477.07	23.14	1.33	0.63	29.44	18.97	25.75	499.41	2940.59	2453.37	3420.15
111	Ctr	24	1826.06	44.77	1.67	0.47	68.1	34.15	54.9	667.54	2940.59	3017.61	3420.15
111	Ctr	25	74.74	8.4	1.32	0.6	10.99	6.7	9.63	666.52	2940.59	3009.01	3420.15
111	Ctr	26	53.56	7.12	1.17	0.7	8.5	5.58	7.69	431.78	2940.59	2125.05	3420.15
111	Ctr	27	361.23	20.03	1.48	0.6	26.04	18.97	22.69	539.73	2940.59	2499.93	3420.15
111	Ctr	28	504.47	23.73	1.39	0.59	31.26	21.48	26.87	687.19	2940.59	2964.25	3420.15
111	Ctr	29	404.82	21.01	1.59	0.57	28.22	17.86	24.86	599.02	2940.59	2584.93	3420.15
111	Ctr	30	185.6	13.97	1.25	0.77	16.1	14.51	15.48	730.06	2940.59	3060.04	3420.15
111	Ctr	31	102.14	10.17	1.33	0.64	12.72	10.04	11.44	666.17	2940.59	2784.46	3420.15
111	Ctr	32	201.79	14.81	1.25	0.76	17.02	14.51	16.26	471.35	2940.59	1986.79	3420.15
111	Ctr	33	718.71	28.65	1.92	0.46	42.17	28.75	34.59	491.12	2940.59	1962.09	3420.15
111	Ctr	34	72.25	8.17	1.3	0.58	10.99	5.58	9.52	809.55	2940.59	2965.11	3420.15
111	Ctr	35	74.74	8.28	1.32	0.56	11.38	5.58	9.69	751.57	2940.59	2414.85	3420.15
111	Ctr	36	163.17	13.18	1.08	0.68	16.1	11.16	14.39	936.01	2940.59	3056.5	3420.15
111	Ctr	37	24.91	5.63	1.14	0.83	4.99	4.46	4.85	994.69	2940.59	2985.49	3420.15
111	Ctr	38	114.6	10.48	1.37	0.51	15.18	6.7	12.53	323.87	2940.59	489.09	3420.15
111	Ctr	39	37.37	6.88	1.18	0.79	6.5	5.58	6.14	938.24	2940.59	2515.89	3420.15
111	Ctr	40	67.26	8.28	1.24	0.46	11.86	6.28	9.57	1152.06	2940.59	3112.38	3420.15
111	Ctr	41	56.05	7.25	1.26	0.69	8.72	6.7	7.98	1211.84	2940.59	3054.76	3420.15
111	Ctr	42	113.35	10.89	1.53	0.54	14.55	11.16	12.77	1333.17	2940.59	3079.21	3420.15
111	Ctr	43	74.74	8.33	1.4	0.45	12.72	6.99	10.19	1127.39	2940.59	2138.54	3420.15
111	Ctr	44	87.19	9.24	1.28	0.65	11.65	7.81	10.33	1147.48	2940.59	2196.46	3420.15
111	Ctr	45	191.82	14.41	1.16	0.72	17.02	14.51	15.8	1153.5	2940.59	1485.81	3420.15
111	Ctr	46	21.18	5.19	1.13	0.83	4.6	3.95	4.43	1694.04	2940.59	3160.78	3420.15
111	Ctr	47	59.79	7.53	1.24	0.63	9.53	5.58	8.4	1605.31	2940.59	2455.21	3420.15
111	Ctr	48	56.05	7.33	1.1	0.83	8.05	6.7	7.69	1796.93	2940.59	3020.9	3420.15
111	Ctr	49	200.54	14.58	1.4	0.7	17.64	14.51	16.5	1836.23	2940.59	3041.6	3420.15
111	Ctr	50	272.79	17.35	1.44	0.72	20.48	17.86	19.22	1784.57	2940.59	2607.92	3420.15
111	Ctr	51	205.52	14.67	1.5	0.57	19.73	14.51	17.41	1899.78	2940.59	3006.79	3420.15
111	Ctr	52	29.89	6.17	1.1	0.72	6.01	4.46	5.35	2036.77	2940.59	2496.58	3420.15
111	Ctr	53	153.21	12.79	1.35	0.58	16.72	11.16	14.29	1869.57	2940.59	1799.99	3420.15
111	Ctr	54	32.39	6.41	1.08	0.79	6.01	4.46	5.56	2055.94	2940.59	2389.18	3420.15
111	Ctr	55	34.88	6.66	1.19	0.78	6.31	5.52	5.93	2263.67	2940.59	2983.72	3420.15
111	Ctr	56	75.98	8.54	1.37	0.59	11.22	6.7	9.7	2187.63	2940.59	2649.42	3420.15
111	Ctr	57	26.16	5.73	1.06	0.89	4.99	4.46	4.85	1620.99	2940.59	465.38	3420.15
111	Ctr	58	180.61	13.85	1.43	0.66	17.02	14.51	15.79	2375.41	2940.59	3154.12	3420.15
111	Ctr	59	37.37	6.9	1.18	0.79	6.5	5.58	6.21	2062.96	2940.59	1691.24	3420.15
111	Ctr	60	53.56	6.96	1.34	0.65	8.72	6.7	7.93	2193.23	2940.59	2122.59	3420.15
111	Ctr	61	21.18	5.19	1.14	0.67	4.99	3.35	4.35	2583.49	2940.59	3092.25	3420.15
111	Ctr	62	110.86	10.53	1.23	0.62	13.57	11.16	12.28	2685.75	2940.59	3314.34	3420.15
111	Ctr	63	47.33	6.61	1.28	0.69	7.89	5.58	7.27	2545.07	2940.59	2779.54	3420.15
111	Ctr	64	38.61	7.02	1.23	0.67	7.15	5.58	6.35	2550.62	2940.59	2518.38	3420.15
111	Ctr	65	44.84	6.46	1.27	0.64	7.89	5.58	7.1	2135.9	2940.59	579.48	3420.15
111	Ctr	66	690.07	28.11	1.33	0.68	34.47	26.79	30.8	2874.56	2940.59	2762.06	3420.15
111	Ctr	67	138.26	11.29	2.36	0.22	24.65	5.58	17.7	2923.63	2940.59	2746.76	3420.15
111	Ctr	68	32.39	6.41	1.08	0.79	6.01	4.46	5.56	2330.89	2940.59	429.23	3420.15
112	Test	1	548.07	24.52	1.35	0.58	32.97	18.97	28.4	3392.15	5928.83	740.66	5551.08
112	Test	2	31.14	6.29	1.15	0.75	6.01	4.46	5.5	3790.03	5928.83	1084.33	5551.08
112	Test	3	2508.65	54.06	1.5	0.62	69.92	47.53	61.15	4337.38	5928.83	1658.26	5551.08
112	Test	4	48.58	7.86	1.15	0.82	7.48	6.7	7.15	4329.69	5928.83	1665.62	5551.08
112	Test	5	217.98	15.05	1.34	0.57	20.48	11.16	17.62	3624.35	5928.83	1119.49	5551.08
112	Test	6	14.95	4.4	1.28	0.64	4.02	3.02	3.57	4386.67	5928.83	1674.72	5551.08
112	Test	7	62.28	7.58	1.26	0.66	9.6	7.03	8.53	4314.24	5928.83	1720.45	5551.08
112	Test	8	119.58	11.17	1.15	0.68	13.62	10.04	11.97	2990.63	5928.83	1669.3	5551.08
112	Test	9	102.14	10.2	1.27	0.72	12.07	10.04	11.21	4354.36	5928.83	1725.04	5551.08
112	Test	10	670.14	27.25	1.98	0.39	44.45	25.66	35.85	4357.99	5928.83	1739.36	5551.08
112	Test	11	32.39	6.46	1.2	0.66	6.5	4.46	5.77	2248.55	5928.83	656.73	5551.08
112	Test	12	616.57	26.41	1.46	0.57	35.28	25.67	30.25	2247.2	5928.83	1747.41	5551.08
112	Test	13	224.21	15.41	1.41	0.7	18.71	14.51	17.3	4386.97	5928.83	1795.48	5551.08
112	Test	14	97.16	9.47	1.48	0.45	14.67	5.58	11.82	4353.96	5928.83	1815.33	5551.08
112	Test	15	163.17	13.16	1.21	0.68	16.1	10.04	14.43	4393.38	5928.83	1842.62	5551.08
112	Test	16	8.72	3.29	1.24	0.76	2.49	2.23	2.42	3960.45	5928.83	603.56	5551.08
112	Test	17	44.84	6.46	1.27	0.64	7.89	5.58	7.1	5517.15	5928.83	611.11	5551.08
112	Test	18	71	8.26	1.26	0.62	10.52	6.7	9.24	2044.44	5928.83	2275.38	5551.08
112	Test	19	6.23	2.82	1.56	0.38	2.49	1.12	1.92	5503.27	5928.83	2258.95	5551.08
112	Test	20	105.88	10.41	1.12	0.68	12.72	9.47	11.49	5453.93	5928.83	2301.52	5551.08
112	Test	21	85.95	9.28	1	0.67	11.38	7.81	10	3267.46	5928.83	1968.51	5551.08
112	Test	22	48.58	7.88	1.14	0.7	8.05	5.58	7.19	3782.76	5928.83	3181.79	5551.08
112	Test	23	82.21	9.02	1.23	0.62	11.49	6.7	9.96	5319.17	5928.83	513.14	5551.08
112	Test	24	47.33	7.76	1.1	0.79	7.48	5.58	6.98	5287.12	5928.83	3206.03	5551.08
112	Test	25	42.35	7.35	1.28	0.75	7.15	5.58	6.73	4377.92	5928.83	3187.22	5551.08
112	Test	26	19.93	5.01	1.08	0.75	4.6	3.35	4.14	3898.19	5928.83	1493.87	5551.08
112	Test	27	123.31	11.11	1.36	0.57	14.97	8.93	12.86	3854.24	5928.83	1908.99	5551.08
112	Test	28	134.53	11.84	1.21	0.69	14.29	10.04	13.07	3790.13	5928.83	3118.99	5551.08
112	Test	29	213	15.24	1.34	0.69	18.3	14.51	16.79	3458.37	5928.83	3131.93	5551.08
112	Test	30	660.17	27.72	1.35	0.76	31.75	26.79	29.87	1692.71	5928.83	2440.67	5551.08
112	Test	31	373.68	19.68	1.71	0.36	34.05	16.15	25.84	3745.22	5928.83	2118.43	5551.08
112	Test	32	62.28	7.74	1.26	0.66	9.53	6.7	8.46	3755.03	5928.83	2149.07	5551.08
112	Test	33	115.84	10.95	1.14	0.75	12.72	10.04	11.68	3291.27	5928.83	2114.57	5551.08
112	Test	34	56.05	7.29	1.18	0.7	8.72	6.7	7.83	5448.95	5928.83	1886.33	5551.08
112	Test	35	28.65	6.11	1.3	0.66	6.01	4.46	5.43	3764.76	5928.83	535.28	5551.08
112	Test	36	68.51	7.96	1.25	0.59	10.58	5.58	9.11	3711.54	5928.83	2135.15	5551.08
112	Test	37	216.74	15.39	1.28	0.66	19	14.51	16.85	3722.71	5928.83	2156.48	5551.08
112	Test	38	1295.43	39.09	1.33	0.65	48.98	33.48	42.41	1523.58	5928.83	1802.46	5551.08
112	Test	39	158.19	12.68	1.54	0.72	15.18	13.42	14.72	3338.12	5928.83	3475.09	5551.08
112	Test	40	225.45	15.75	1.23	0.68	19.06	14.51	17.38	4550.1	5928.83	2167.55	5551.08
112	Test	41	43.6	7.64	1.23	0.6	8.12	4.46	6.92	3419.19	5928.83	2136.41	5551.08
112	Test	42	296.45	17.92	1.3	0.6	23.52	17.86	20.22	5449.24	5928.83	2148.09	5551.08
112	Test	43	284	17.66	1.3	0.75	20.52	17.86	19.5	3228.34	5928.83	454.74	5551.08
112	Test	44	48.58	7.99	1.24	0.63	8.5	5.58	7.33	3739.67	5928.83	1864.83	5551.08
112	Test	45	178.12	13.84	1.48	0.65	17.02	13.39	15.44	2161.75	5928.83	2815.87	5551.08
112	Test	46	67.26	8.01	1.28	0.61	10.29	5.58	8.98	3754.04	5928.83	1935.09	5551.08
112	Test	47	49.82	6.75	1.19	0.71	8.05	5.58	7.39	5296.43	5928.83	3516.89	5551.08
112	Test	48	437.21	21.8	1.33	0.62	28.43	18.97	25.03	3642.63	5928.83	1816.72	5551.08
112	Test	49	58.54	7.56	1.18	0.73	8.72	6.7	8.1	5359.35	5928.83	2209.3	5551.08
112	Test	50	115.84	10.2	1.55	0.42	16.57	10.04	13.69	3174.58	5928.83	993.43	5551.08
112	Test	51	72.25	8.38	1.31	0.58	10.99	6.7	9.36	3245.25	5928.83	2223.62	5551.08
112	Test	52	31.14	6.29	1.15	0.75	6.01	4.46	5.5	5405	5928.83	3421.4	5551.08
112	Test	53	103.39	10.14	1.37	0.58	13.43	10.04	11.47	2691.19	5928.83	2180.21	5551.08
112	Test	54	75.98	8.7	1.16	0.68	10.58	6.7	9.34	3165.85	5928.83	3519.52	5551.08
112	Test	55	1038.83	32.88	1.98	0.36	58.52	22.32	44.21	3062.27	5928.83	1838.7	5551.08
112	Test	56	33.63	6.75	1.38	0.57	7.06	4.46	6.1	2307.76	5928.83	1903.27	5551.08
112	Test	57	47.33	7.76	1.1	0.79	7.48	5.58	6.98	5447.63	5928.83	3644.52	5551.08
112	Test	58	73.49	8.52	1.21	0.65	10.58	6.7	9.25	3364.48	5928.83	1553.26	5551.08
112	Test	59	54.81	7.26	1.21	0.68	8.72	6.7	7.77	4213.32	5928.83	1931.87	5551.08
112	Test	60	56.05	7.33	1.1	0.83	8.05	6.7	7.69	3066.82	5928.83	1887.06	5551.08
112	Test	61	173.14	13.71	1.18	0.69	16.48	11.16	14.66	3023.53	5928.83	1281.34	5551.08
112	Test	62	56.05	7.33	1.1	0.83	8.05	6.7	7.69	3139.93	5928.83	3721.95	5551.08
112	Test	63	158.19	12.54	1.6	0.41	19.96	12.38	16.32	3317.05	5928.83	2109.19	5551.08
112	Test	64	94.67	9.87	1.28	0.66	12.07	9.47	10.85	3040.83	5928.83	2768.02	5551.08
112	Test	65	780.99	28.95	1.86	0.48	43.56	25.32	36.05	3123.14	5928.83	1887.69	5551.08
112	Test	66	285.24	17.57	1.25	0.58	23.3	14.51	19.89	5264.2	5928.83	1865.18	5551.08
112	Test	67	774.77	30.15	1.21	0.65	37.46	26.79	32.59	3199.73	5928.83	1954.32	5551.08
112	Test	68	155.7	12.47	1.4	0.49	18.39	11.16	15.32	3010.15	5928.83	2102.62	5551.08
112	Test	69	48.58	7.88	1.24	0.73	7.89	6.7	7.27	4668.47	5928.83	1893.9	5551.08
112	Test	70	42.35	7.35	1.18	0.75	7.15	5.58	6.68	2999.2	5928.83	1986.5	5551.08
112	Test	71	123.31	11.37	1.2	0.72	13.43	10.04	12.27	3004.1	5928.83	3637.17	5551.08
112	Test	72	387.38	20.3	1.41	0.54	28.43	14.51	24.01	2967.16	5928.83	2070.28	5551.08
112	Test	73	44.84	6.46	1.27	0.64	7.89	5.58	7.1	3084.23	5928.83	1922.7	5551.08
112	Test	74	158.19	12.93	1.25	0.65	16.1	10.04	14.43	3450.86	5928.83	3210.5	5551.08
112	Test	75	188.09	14.27	1.14	0.58	18.71	11.16	15.75	3431.87	5928.83	1924.73	5551.08
112	Test	76	99.65	10.2	1.26	0.66	12.47	8.93	11.01	5137.3	5928.83	1940.51	5551.08
112	Test	77	44.84	7.55	1.18	0.81	7.15	5.58	6.85	2974	5928.83	1937.7	5551.08
112	Test	78	408.56	21.49	1.36	0.69	26	18.97	23.68	2845.3	5928.83	2020.17	5551.08
112	Test	79	196.81	14.55	1.19	0.69	17.64	13.39	16.09	2989.62	5928.83	2316.32	5551.08
112	Test	80	479.56	23.27	1.32	0.63	29.44	18.97	25.9	2862.03	5928.83	2310.02	5551.08
112	Test	81	142	12.27	1.09	0.58	16.1	11.05	13.49	2988.99	5928.83	3661.65	5551.08
112	Test	82	39.86	7.2	1.29	0.64	7.48	5.58	6.62	2613.58	5928.83	2053.49	5551.08
112	Test	83	33.63	6.55	1.13	0.69	6.5	4.46	5.77	2598.23	5928.83	1981.97	5551.08
112	Test	84	34.88	6.95	1.43	0.51	7.48	3.35	6.39	2836.12	5928.83	2126.16	5551.08
112	Test	85	83.46	9.1	1.27	0.62	11.49	6.7	10.17	2127.93	5928.83	2125.9	5551.08
112	Test	86	16.19	4.59	1.3	0.56	4.6	3.16	3.87	2204.93	5928.83	2238.63	5551.08
112	Test	87	404.82	21.19	1.31	0.63	27.01	20.59	24.08	2207.75	5928.83	1947.45	5551.08
112	Test	88	43.6	7.47	1.22	0.62	7.89	5.58	6.89	3782.57	5928.83	2019.26	5551.08
112	Test	89	74.74	8.02	1.56	0.4	13.44	5.58	10.43	1870.69	5928.83	2654.09	5551.08
112	Test	90	53.56	7.05	1.17	0.78	8.05	6.7	7.56	2398.52	5928.83	2274.07	5551.08
112	Test	91	57.3	7.48	1.23	0.6	9.53	5.58	8.13	1975.89	5928.83	2376.82	5551.08
112	Test	92	46.09	7.66	1.14	0.76	7.48	5.58	6.92	4396.93	5928.83	2424.61	5551.08
112	Test	93	137.02	11.93	1.3	0.63	15.17	10.04	13.3	1923.52	5928.83	3725.13	5551.08
112	Test	94	118.33	11.1	1.27	0.69	13.43	10.04	12.05	1821.71	5928.83	2245.68	5551.08
112	Test	95	183.1	13.99	1.45	0.72	16.48	14.51	15.5	1818.99	5928.83	2675.12	5551.08
112	Test	96	68.51	8.07	1.26	0.64	10.29	6.7	8.94	1711.68	5928.83	2389.82	5551.08
112	Test	97	98.4	10.15	1	0.72	11.86	10.04	10.7	2965.6	5928.83	4276.82	5551.08
112	Test	98	52.32	8.23	1.12	0.69	8.5	5.58	7.48	3376.28	5928.83	2459.6	5551.08
112	Test	99	38.61	7.07	1.13	0.7	7.06	4.46	6.27	2104.16	5928.83	2421.77	5551.08
112	Test	100	77.23	8.57	1.35	0.61	11.22	6.7	9.75	1547.78	5928.83	2437.43	5551.08
112	Test	101	1.25	1.06	0	0	0	0	0	1510.08	5928.83	2439.43	5551.08
112	Test	102	41.1	7.4	1.23	0.56	8.12	4.46	6.71	610.57	5928.83	3428.16	5551.08
112	Test	103	48.58	7.88	1.14	0.7	8.05	5.58	7.19	387.01	5928.83	3934.27	5551.08
112	Test	104	54.81	7.27	1.13	0.81	8.05	6.7	7.63	524.01	5928.83	3044.56	5551.08
112	Test	105	47.33	7.76	1.1	0.79	7.48	5.58	6.98	286.21	5928.83	2668.11	5551.08
112	Test	106	53.56	7.23	1.17	0.78	8.05	6.7	7.56	252.92	5928.83	3144.32	5551.08
112	Test	107	49.82	6.74	1.19	0.71	8.05	5.58	7.39	2797.01	5928.83	2515.64	5551.08
112	Test	108	1273.01	38.92	1.31	0.76	44.8	35.71	41.59	108.63	5928.83	2469.22	5551.08
112	Test	109	94.67	9.77	1.21	0.73	11.49	7.81	10.64	784.31	5928.83	2664.81	5551.08
112	Test	110	49.82	7.97	1.2	0.75	7.89	6.7	7.29	965.56	5928.83	2573.92	5551.08
112	Test	111	432.23	20.87	1.54	0.39	35.45	17.97	27.49	4319.49	5928.83	2706.09	5551.08
112	Test	112	403.58	20.71	1.43	0.54	29.29	16.57	24.88	4357.68	5928.83	5102.08	5551.08
112	Test	113	413.54	21.35	1.81	0.49	30.86	20.09	26.79	4376.27	5928.83	3118.58	5551.08
112	Test	114	1021.4	33.61	1.37	0.49	49.87	27.27	40.04	4361.67	5928.83	3840.99	5551.08
112	Test	115	382.4	20.57	1.23	0.56	27.99	16.74	23.23	4376.11	5928.83	5056.43	5551.08
112	Ctr	1	115.84	10.79	1.35	0.59	14.21	10.04	12.25	2280.41	4582.97	1119.7	4076.83
112	Ctr	2	115.84	11.03	1.19	0.74	12.72	10.04	11.82	2582.1	4582.97	1509.73	4076.83
112	Ctr	3	662.66	27.62	1.43	0.71	32.97	26.79	30.03	2605.03	4582.97	2282.83	4076.83
112	Ctr	4	1.25	1.06	0	0	0	0	0	2623.3	4582.97	2314.79	4076.83
112	Ctr	5	359.98	20.06	1.38	0.68	24.47	18.97	22.2	2275.84	4582.97	2171.45	4076.83
112	Ctr	6	332.58	19.02	1.47	0.68	23.3	18.97	22.03	2468.01	4582.97	2360	4076.83
112	Ctr	7	267.81	17.14	1.39	0.64	21.47	14.51	19.33	2515.36	4582.97	2590.63	4076.83
112	Ctr	8	43.6	7.47	1.22	0.62	7.89	5.58	6.89	540.63	4582.97	2099.95	4076.83
112	Ctr	9	88.44	9.53	1.32	0.61	12.07	8.93	10.52	1014.06	4582.97	2581.86	4076.83
112	Ctr	10	166.91	13.12	1.46	0.47	19.49	10.04	15.41	130.82	4582.97	2193.31	4076.83
112	Ctr	11	82.21	9.01	1.31	0.63	11.38	6.7	10.04	251.94	4582.97	2340.04	4076.83
112	Ctr	12	346.28	19.3	1.35	0.56	26.31	18.38	22.33	412.38	4582.97	2589.65	4076.83
112	Ctr	13	546.82	24.81	1.52	0.7	30	23.44	28.24	1117.01	4582.97	3053.92	4076.83
112	Ctr	14	36.12	6.77	1.13	0.77	6.5	5.52	6	2294.14	4582.97	3656.04	4076.83
112	Ctr	15	14.95	6.7	0	0	12.28	0	7.81	1117.58	4582.97	3059.33	4076.83
112	Ctr	16	107.12	10.31	1.25	0.68	12.72	10.04	11.37	1904.22	4582.97	3567	4076.83
112	Ctr	17	9.96	3.52	1.25	0.56	3.16	2.23	2.63	1518.03	4582.97	3376.09	4076.83
112	Ctr	18	469.59	22.89	1.32	0.62	29.45	18.97	25.96	637.66	4582.97	2945.21	4076.83
112	Ctr	19	1045.06	35.87	1.89	0.44	52.46	30.71	42.46	1796.97	4582.97	3556.23	4076.83
112	Ctr	20	100.89	9.77	1.48	0.46	14.88	6.7	12	1965.76	4582.97	3651.07	4076.83
112	Ctr	21	100.89	9.93	1.36	0.64	12.72	9.98	11.34	1904.45	4582.97	3636.87	4076.83
112	Ctr	22	341.3	19.57	1.38	0.66	24.04	17.86	21.71	1569.28	4582.97	3521.61	4076.83
112	Ctr	23	110.86	10.6	1.37	0.63	13.43	10.04	11.88	655.92	4582.97	3059.7	4076.83
112	Ctr	24	492.01	22.83	1.85	0.6	30.43	23.94	28.49	1582.68	4582.97	3561.24	4076.83
112	Ctr	25	133.28	11.78	1.23	0.68	14.29	10.04	13.01	1668.32	4582.97	3638.51	4076.83
112	Ctr	26	3.74	2.15	1.85	0.32	1.58	0.79	1.21	1157.04	4582.97	3385.7	4076.83
112	Ctr	27	1.25	1.06	0	0	0	0	0	1683.19	4582.97	3657.6	4076.83
112	Ctr	28	384.89	20.33	1.47	0.56	27.9	18.97	23.88	1638.51	4582.97	3673.12	4076.83
112	Ctr	29	48.58	7.88	1.14	0.7	8.05	5.58	7.19	1121.41	4582.97	3401.27	4076.83
112	Ctr	30	95.91	9.83	1.38	0.6	12.72	9.47	10.93	1511.89	4582.97	3611.14	4076.83
112	Ctr	31	1.25	1.06	0	0	0	0	0	1508.89	4582.97	3620.55	4076.83
112	Ctr	32	698.78	27.66	1.47	0.51	40.05	23.44	33.48	1486.29	4582.97	3617.4	4076.83
112	Ctr	33	19.93	5.01	1.08	0.75	4.6	3.35	4.14	433.12	4582.97	3077.97	4076.83
112	Ctr	34	142	12.13	1.38	0.57	16.1	10.04	13.87	393.81	4582.97	3066	4076.83
112	Ctr	35	98.4	9.77	1.39	0.61	12.72	10.04	11.33	1589.88	4582.97	3690.46	4076.83
112	Ctr	36	571.73	25.2	1.37	0.56	34.47	21.68	29.04	1652.77	4582.97	3733.19	4076.83
112	Ctr	37	43.6	7.45	1.14	0.83	7.06	6.31	6.73	1699.54	4582.97	3755.68	4076.83
112	Ctr	38	311.4	18.45	1.46	0.6	24.04	14.51	20.85	579.1	4582.97	3325.35	4076.83
112	Ctr	39	1280.48	38.54	1.45	0.57	51.93	34.25	43.31	357.29	4582.97	3385.62	4076.83
112	Ctr	40	128.3	11.41	1.7	0.48	16.48	10.04	13.54	179.23	4582.97	3375.39	4076.83
112	Ctr	41	256.59	16.41	1.46	0.6	21.67	14.51	19.13	80.88	4582.97	3377.31	4076.83
112	Ctr	42	1152.19	36.32	1.7	0.63	46.4	34.69	41.71	34.54	4582.97	3403.34	4076.83
112	Ctr	43	78.47	8.79	1.24	0.64	10.99	6.7	9.67	62.93	4582.97	3698.92	4076.83
113	Test	1	559.28	25.34	1.37	0.66	31.26	22.32	27.84	419.84	4175.5	326.39	5944.45
113	Test	2	87.19	9.35	1.22	0.71	11.22	7.81	10.13	422.77	4175.5	384.04	5944.45
113	Test	3	1178.34	36.16	1.75	0.45	55.29	35.71	45.42	396.79	4175.5	413.19	5944.45
113	Test	4	88.44	9.17	1.32	0.55	12.72	6.7	10.59	437.6	4175.5	408.73	5944.45
113	Test	5	199.3	14.45	1.54	0.55	19.73	14.51	17.13	3161.89	4175.5	1706.12	5944.45
113	Test	6	2644.42	52.04	1.92	0.34	97.4	37.39	71.95	878.45	4175.5	4361.89	5944.45
113	Test	7	1159.66	37.11	1.3	0.77	42.41	33.48	40.08	459.55	4175.5	4665.11	5944.45
113	Test	8	1010.19	34.02	1.59	0.61	44.29	33.42	38.83	568.53	4175.5	4633.56	5944.45
113	Test	9	325.1	18.7	1.41	0.58	24.95	14.51	21.26	1442.2	4175.5	4112.38	5944.45
113	Test	10	47.33	7.76	1.1	0.79	7.48	5.58	6.98	3015.34	4175.5	3482.64	5944.45
113	Test	11	387.38	20.9	1.26	0.7	25.07	17.86	22.79	2121.64	4175.5	5683.85	5944.45
113	Ctr	1	328.84	19.27	1.33	0.74	22.3	17.86	20.84	51.19	4436.11	1540.25	4148.36
113	Ctr	2	146.98	12.43	1.48	0.53	17.02	11.16	13.99	337.45	4436.11	2906.04	4148.36
113	Ctr	3	944.17	32.98	1.66	0.54	45.19	31.89	38.23	238.95	4436.11	3145.2	4148.36
113	Ctr	4	198.05	14.39	1.42	0.69	17.64	14.51	16.55	60.6	4436.11	3508.66	4148.36
113	Ctr	5	383.65	20.74	1.4	0.67	25.47	17.86	22.98	612.98	4436.11	3134.69	4148.36
113	Ctr	6	190.58	14.35	1.49	0.65	17.64	14.51	16.08	390.41	4436.11	3594.88	4148.36
113	Ctr	7	51.07	8.06	1.16	0.75	8.05	6.7	7.35	512.87	4436.11	3524.24	4148.36
113	Ctr	8	469.59	23.32	1.43	0.63	29.21	22.32	25.72	1151.5	4436.11	2708.8	4148.36
113	Ctr	9	265.31	17.06	1.33	0.7	20.48	14.51	18.84	1047.69	4436.11	2933.54	4148.36
113	Ctr	10	128.3	11.58	1.19	0.66	14.29	10.04	12.58	1254.46	4436.11	2627.18	4148.36
113	Ctr	11	11.21	3.78	1.2	0.57	3.53	2.23	2.93	713.98	4436.11	3554.73	4148.36
113	Ctr	12	85.95	9.04	1.17	0.64	11.65	6.7	10.11	648.6	4436.11	3702.29	4148.36
113	Ctr	13	125.81	11.28	1.44	0.5	16.1	10.04	12.96	738.64	4436.11	3564.38	4148.36
113	Ctr	14	416.03	21.46	1.33	0.56	29.02	17.86	24.47	962.02	4436.11	3551.13	4148.36
113	Ctr	15	361.23	20.2	1.3	0.73	23.63	18.97	22.01	848.43	4436.11	3788.68	4148.36
113	Ctr	16	1225.68	37.66	1.39	0.53	52.27	30.13	42.68	866.68	4436.11	3830.91	4148.36
113	Ctr	17	58.54	7.53	1.27	0.61	9.53	5.58	8.33	1583.25	4436.11	2745.72	4148.36
113	Ctr	18	112.1	10.86	1.09	0.81	12.07	10.04	11.32	1061.33	4436.11	3760.64	4148.36
113	Ctr	19	90.93	9.32	1.4	0.57	12.63	8.93	10.99	3164.83	4436.11	379.57	4148.36
113	Ctr	20	1603.09	43.67	2.34	0.33	75.43	36.34	58.55	1545.82	4436.11	3436.8	4148.36
113	Ctr	21	276.52	17.44	1.48	0.66	21.47	14.51	19.55	1645.52	4436.11	3375.26	4148.36
113	Ctr	22	1279.24	38.82	1.45	0.58	51.08	34.25	43.08	1747.65	4436.11	3195.5	4148.36
113	Ctr	23	397.35	21.08	1.52	0.75	24.47	22.1	23.39	1987	4436.11	3080.63	4148.36
113	Ctr	24	383.65	20.6	1.32	0.6	26.83	17.86	23.2	1903.95	4436.11	3258.56	4148.36
113	Ctr	25	590.42	26.03	1.21	0.67	31.88	22.32	28.32	1975.88	4436.11	3176.49	4148.36
113	Ctr	26	226.7	15.74	1.23	0.56	21.05	14.51	17.64	1945.95	4436.11	3313.99	4148.36
113	Ctr	27	142	12.24	1.19	0.74	14.29	11.16	13.24	1936.22	4436.11	3395.12	4148.36
113	Ctr	28	1106.1	36.09	1.48	0.63	45.53	34.6	39.94	2077.27	4436.11	3199.6	4148.36
114	Test	1	224.21	15.56	1.36	0.67	19.06	14.51	17.23	2433.21	3085.07	1770.89	6257.62
114	Test	2	179.37	13.77	1.36	0.63	17.43	13.42	15.49	1556.15	3085.07	706.71	6257.62
114	Test	3	48.58	7.86	1.15	0.82	7.48	6.7	7.15	1565.69	3085.07	1113.56	6257.62
114	Test	4	47.33	7.78	1.19	0.7	7.89	5.58	7.12	1060.15	3085.07	542.37	6257.62
114	Test	5	27.4	5.88	1.11	0.74	5.58	4.46	5.06	1371.45	3085.07	1655.48	6257.62
114	Test	6	114.6	10.94	1.15	0.74	12.72	10.04	11.68	1362.44	3085.07	1673.16	6257.62
114	Test	7	707.5	28.13	1.48	0.61	36.67	26.17	32.09	708	3085.07	208.63	6257.62
114	Test	8	93.42	9.39	1.42	0.52	13.43	8.68	11.03	821.81	3085.07	1180.2	6257.62
114	Test	9	355	19.43	1.82	0.46	29.29	18.56	24.14	722.53	3085.07	1006.62	6257.62
114	Test	10	110.86	10.28	1.37	0.49	15.18	6.7	12.3	807.39	3085.07	1191.44	6257.62
114	Test	11	290.23	17.78	2.05	0.35	29.72	14.53	23.97	745.57	3085.07	1172.14	6257.62
114	Test	12	7.47	3.08	1.24	0.64	2.49	1.58	2.22	673.43	3085.07	1059.51	6257.62
114	Test	13	173.14	13.35	1.29	0.59	17.64	10.04	15.41	638.84	3085.07	1102.18	6257.62
114	Test	14	79.72	8.94	1.22	0.66	10.99	6.7	9.69	602.02	3085.07	1135.5	6257.62
114	Test	15	165.67	13.1	1.32	0.61	17.02	11.16	14.66	1613.39	3085.07	4224.55	6257.62
114	Test	16	63.53	7.67	1.29	0.61	9.98	5.58	8.75	1527.27	3085.07	4191.25	6257.62
114	Test	17	189.33	14.33	1.14	0.76	16.48	14.51	15.75	1531.59	3085.07	4270.66	6257.62
114	Test	18	313.89	18.44	1.6	0.65	23.01	17.86	21.28	1489.16	3085.07	4186.1	6257.62
114	Test	19	869.43	31.81	1.28	0.65	39.88	26.79	34.92	61.88	3085.07	728.92	6257.62
114	Test	20	465.86	23.06	1.22	0.7	27.72	22.32	25.03	247.21	3085.07	484.69	6257.62
114	Test	21	169.4	13.14	1.67	0.44	20.12	10.45	16.15	271.9	3085.07	1779.26	6257.62
114	Test	22	198.05	13.64	2	0.24	29.1	6.7	20.75	280.11	3085.07	2004.53	6257.62
114	Test	23	239.16	16.2	1.26	0.7	19.48	14.51	17.67	1468.04	3085.07	4931.81	6257.62
114	Test	24	49.82	7.99	1.2	0.75	7.89	6.7	7.35	1019.41	3085.07	3973.08	6257.62
114	Test	25	90.93	9.58	1.21	0.7	11.49	7.81	10.43	737.49	3085.07	4012.96	6257.62
114	Test	26	140.75	12.05	1.35	0.57	16.1	10.45	13.79	333.33	3085.07	3071.31	6257.62
114	Test	27	276.52	17.17	1.33	0.51	24.47	14.51	19.95	1078.32	3085.07	5099.19	6257.62
114	Test	28	143.24	12.26	1.15	0.68	14.97	11.16	13.58	189.5	3085.07	2957.15	6257.62
114	Test	29	120.82	11.28	1.23	0.7	13.43	10.04	12.13	143.66	3085.07	2942.65	6257.62
114	Test	30	188.09	13.6	1.57	0.43	21.44	12.7	16.89	581.68	3085.07	4064.49	6257.62
114	Test	31	340.05	19.33	1.28	0.59	25.47	14.51	21.82	501.42	3085.07	4123.99	6257.62
114	Test	32	102.14	9.91	1.4	0.47	14.88	6.7	11.8	143.91	3085.07	3288.46	6257.62
114	Test	33	75.98	8.32	1.3	0.62	10.99	6.7	9.71	996.5	3085.07	5476.26	6257.62
114	Test	34	47.33	7.76	1.1	0.79	7.48	5.58	6.98	927.35	3085.07	5669.43	6257.62
114	Test	35	80.96	8.98	1.19	0.67	10.99	6.7	9.76	796.4	3085.07	5885.02	6257.62
114	Test	36	59.79	7.43	1.24	0.63	9.53	5.58	8.27	623.31	3085.07	5499.32	6257.62
114	Test	37	49.82	6.75	1.19	0.71	8.05	5.58	7.39	578.74	3085.07	5414.33	6257.62
114	Test	38	250.37	16.54	1.36	0.69	19.96	14.51	18.26	392.06	3085.07	5260.25	6257.62
114	Test	39	369.94	20.39	1.3	0.7	24.47	18.97	22.32	275.34	3085.07	5036.63	6257.62
114	Test	40	114.6	10.39	1.37	0.51	15.18	6.7	12.59	277.17	3085.07	5911.28	6257.62
114	Test	41	393.61	21.07	1.33	0.63	26.62	18.97	23.34	273.14	3085.07	5931.97	6257.62
114	Test	42	2.49	1.67	0	0	1.12	0	0.71	270.23	3085.07	5937.64	6257.62
114	Test	43	1524.62	40.96	1.97	0.44	64.16	38.67	52.07	202.77	3085.07	6019.37	6257.62
114	Test	44	87.19	9.32	1.35	0.71	11.15	9.47	10.51	197.96	3085.07	6061.01	6257.62
114	Test	45	543.08	25	1.28	0.74	29.02	22.32	26.87	123.26	3085.07	6010.53	6257.62
114	Test	46	77.23	8.66	1.27	0.63	10.99	6.7	9.67	125.15	3085.07	6030.11	6257.62
114	Test	47	2.49	1.67	0	0	1.12	0	0.71	121.89	3085.07	5994.23	6257.62
114	Test	48	206.77	14.59	1.63	0.43	22.55	13.12	18.22	222.01	3085.07	5976.72	6257.62
114	Test	49	225.45	15.53	1.35	0.65	19.49	14.86	17.71	187.75	3085.07	5999.47	6257.62
114	Ctr	1	104.63	10.22	1.4	0.58	13.43	10.04	11.74	1412.43	3170.27	1940.3	2782.28
114	Ctr	2	122.07	11.11	1.28	0.61	14.51	10.04	12.39	128.63	3170.27	1209.35	2782.28
114	Ctr	3	346.28	19.81	1.19	0.77	22.6	18.97	21.35	155.62	3170.27	2470.53	2782.28
115	Test	1	2354.19	52.87	1.4	0.64	66.8	45.76	57.91	358.64	2975.44	3347.07	4599.1
115	Test	2	726.19	29.12	1.26	0.72	34.47	26.79	31.64	789.15	2975.44	3501.32	4599.1
115	Test	3	52.32	6.87	1.28	0.63	8.72	5.58	7.81	824.17	2975.44	3858.56	4599.1
115	Test	4	98.4	9.96	1.33	0.62	12.72	9.98	11.15	868.85	2975.44	3293.98	4599.1
115	Test	5	483.29	23.57	1.32	0.73	27.56	22.32	25.74	1012.38	2975.44	4035.53	4599.1
115	Test	6	438.45	22.34	1.32	0.71	26.62	18.97	24.39	1060.62	2975.44	3379.45	4599.1
115	Test	7	92.17	9.78	1.19	0.71	11.49	7.81	10.4	1215.69	2975.44	3961.42	4599.1
115	Test	8	67.26	8.1	1.21	0.66	9.98	6.7	8.82	1259.43	2975.44	2780.77	4599.1
115	Test	9	708.75	28.7	1.28	0.72	33.94	26.79	30.97	1366.57	2975.44	3306.82	4599.1
115	Test	10	961.61	33.69	1.27	0.73	39.62	30.13	36.38	1532.66	2975.44	2856.46	4599.1
115	Test	11	46.09	7.66	1.14	0.76	7.48	5.58	6.92	1794.52	2975.44	3621.81	4599.1
115	Test	12	515.68	24.21	1.39	0.71	28.95	22.32	26.82	1896.36	2975.44	3473.73	4599.1
115	Test	13	93.42	9.74	1.36	0.65	12.07	9.9	10.84	2159.45	2975.44	3631.95	4599.1
115	Test	14	275.28	17.38	1.32	0.66	21.47	14.51	19.22	2195.39	2975.44	2975.83	4599.1
115	Test	15	1112.33	35.85	1.51	0.61	46.44	31.26	40.08	2371.12	2975.44	3250.99	4599.1
115	Ctr	1	58.54	7.55	1.18	0.73	8.72	6.7	8.1	1236.59	2808.58	91.41	3928.88
115	Ctr	2	44.84	6.46	1.27	0.64	7.89	5.58	7.1	2305.07	2808.58	121.96	3928.88
115	Ctr	3	39.86	7.09	1.08	0.86	6.5	5.58	6.27	1546.2	2808.58	335.45	3928.88
115	Ctr	4	235.42	15.89	1.61	0.65	19.78	14.51	17.97	1236.89	2808.58	829.07	3928.88
115	Ctr	5	38.61	7.02	1.23	0.67	7.15	5.58	6.35	1524.24	2808.58	877.04	3928.88
115	Ctr	6	89.68	9.33	1.29	0.61	12.07	6.7	10.61	564.72	2808.58	1422.15	3928.88
115	Ctr	7	44.84	7.55	1.18	0.81	7.15	5.58	6.85	1374.17	2808.58	1443.63	3928.88
115	Ctr	8	123.31	10.95	1.41	0.53	15.54	7.81	13.15	1515.13	2808.58	1473.05	3928.88
115	Ctr	9	39.86	7.13	1.18	0.79	6.79	5.58	6.44	1488.35	2808.58	1473.51	3928.88
115	Ctr	10	239.16	15.11	2.13	0.31	28.43	12.7	21.31	1266.66	2808.58	1708.09	3928.88
115	Ctr	11	44.84	6.46	1.27	0.64	7.89	5.58	7.1	961.46	2808.58	1774.54	3928.88
115	Ctr	12	51.07	8.05	1.08	0.88	7.48	6.7	7.27	407	2808.58	3122.89	3928.88
115	Ctr	13	199.3	14.37	1.37	0.69	17.64	14.51	16.48	890.89	2808.58	3681.69	3928.88
116	Test	1	57.3	7.48	1.14	0.72	8.72	6.7	7.9	815.78	3404.77	1297.08	5311.31
116	Test	2	56.05	7.28	1.26	0.69	8.72	6.7	7.98	1462.8	3404.77	641.48	5311.31
116	Test	3	815.87	30.67	1.49	0.68	37.42	30.78	34.26	27.15	3404.77	3551.46	5311.31
116	Test	4	426	21.99	1.34	0.68	26.62	18.97	24.13	2140.45	3404.77	901.24	5311.31
116	Test	5	166.91	13.12	1.7	0.72	15.54	14.21	15.13	1019.12	3404.77	2968.66	5311.31
116	Test	6	357.49	20.07	1.3	0.63	25.29	18.97	21.79	914.39	3404.77	3494.74	5311.31
116	Test	7	336.31	19.15	1.5	0.45	28.95	14.51	22.78	1642.01	3404.77	2351.71	5311.31
116	Test	8	150.72	13.19	3.63	0.14	32.37	4.46	22.2	1078.66	3404.77	3386.31	5311.31
116	Test	9	1669.11	44.55	1.44	0.72	52.92	42.41	48.99	501.94	3404.77	4329.89	5311.31
116	Test	10	57.3	7.4	1.22	0.67	8.99	5.58	8.1	507.27	3404.77	4420.17	5311.31
116	Test	11	47.33	6.61	1.28	0.69	7.89	5.58	7.27	600.16	3404.77	4273.49	5311.31
116	Test	12	378.66	20.76	1.47	0.63	26	17.86	23.05	957.55	3404.77	3710.75	5311.31
116	Test	13	44.84	6.46	1.27	0.64	7.89	5.58	7.1	1122.79	3404.77	3590.22	5311.31
116	Test	14	54.81	7.23	1.13	0.81	8.05	6.7	7.69	822.05	3404.77	4153.47	5311.31
116	Test	15	269.05	17.22	1.16	0.6	22.3	15.63	18.87	1827.72	3404.77	2673.12	5311.31
116	Test	16	49.82	7.95	1.11	0.85	7.48	6.7	7.21	1576.92	3404.77	3296.15	5311.31
116	Test	17	47.33	6.68	1.28	0.69	7.89	5.58	7.27	2437.52	3404.77	2245.54	5311.31
116	Test	18	145.74	11.36	1.59	0.41	19.06	6.7	15.35	1891.77	3404.77	3307.53	5311.31
116	Test	19	181.86	13.93	1.49	0.67	17.02	14.14	15.67	1295.27	3404.77	4447.96	5311.31
116	Test	20	34.88	6.68	1.19	0.71	6.5	4.46	5.97	2139.33	3404.77	3126.71	5311.31
116	Test	21	47.33	6.68	1.28	0.69	7.89	5.58	7.27	3330.26	3404.77	1712.83	5311.31
116	Test	22	468.35	23.04	1.27	0.66	28.58	22.32	25.46	2549.39	3404.77	3391.2	5311.31
116	Test	23	44.84	7.56	1.18	0.81	7.15	5.58	6.85	3052.81	3404.77	3801.38	5311.31
116	Ctr	1	67.26	9.35	1.7	0.45	11.86	6.31	9.49	3527.3	3913.41	58.51	1775.73
116	Ctr	2	92.17	9.45	1.24	0.6	12.47	6.7	10.74	1507.79	3913.41	862.54	1775.73
116	Ctr	3	1.25	1.06	0	0	0	0	0	1117.65	3913.41	1314.62	1775.73
116	Ctr	4	368.7	20.08	1.3	0.62	26	15.63	23.06	1101.77	3913.41	1314.61	1775.73
116	Ctr	5	19.93	5.01	1.27	0.64	4.74	3.35	4.26	1138.63	3913.41	1330.57	1775.73
116	Ctr	6	22.42	5.34	1.18	0.73	4.99	3.95	4.58	405.26	3913.41	1113.3	1775.73
116	Ctr	7	993.99	33.33	1.75	0.41	53.48	27.03	41.16	1069.27	3913.41	1334.81	1775.73
116	Ctr	8	165.67	13.13	1.34	0.49	19.06	10.04	15.04	547.52	3913.41	1192.78	1775.73
116	Ctr	9	68.51	8.11	1.26	0.64	10.29	6.7	9.02	679.44	3913.41	1445.63	1775.73
116	Ctr	10	303.93	18.28	1.23	0.67	22.6	14.51	20.38	668.44	3913.41	1455.03	1775.73
116	Ctr	11	168.16	13.2	1.54	0.5	18.94	12.98	15.63	618.05	3913.41	1519.23	1775.73
116	Ctr	12	9.96	3.67	2.07	0.42	3.35	2.23	3.01	638.39	3913.41	1524.48	1775.73
117	Test	1	817.12	29.75	1.65	0.5	43.82	22.32	36.18	2408.52	5298.38	8804.29	10183.9
117	Test	2	47.33	7.76	1.1	0.79	7.48	5.58	6.98	4609.39	5298.38	7645.62	10183.9
117	Test	3	1672.85	43.29	1.61	0.45	67.13	33.47	51.84	2770.28	5298.38	7726.28	10183.9
117	Test	4	1060.01	35.22	1.33	0.68	43.02	36.83	39.93	2787.01	5298.38	7493.02	10183.9
117	Test	5	2269.49	51.57	1.77	0.48	75.52	49.94	61.05	2796.31	5298.38	7463.85	10183.9
117	Test	6	173.14	13.35	1.29	0.59	17.64	10.04	15.41	2844.22	5298.38	7451.55	10183.9
117	Test	7	46.09	7.64	1.06	0.89	7.06	6.31	6.86	4590.64	5298.38	7036.91	10183.9
117	Test	8	90.93	9.25	1.61	0.45	14.11	6.7	11.64	209.28	5298.38	6840.72	10183.9
117	Test	9	199.3	14.56	1.46	0.54	19.96	11.16	16.73	1323.5	5298.38	6329.32	10183.9
117	Test	10	119.58	11.11	1.3	0.61	14.21	10.04	12.41	39.36	5298.38	5369.86	10183.9
117	Test	11	1504.69	41.26	1.47	0.5	60.07	30.13	48.55	4280.04	5298.38	3648.42	10183.9
117	Test	12	2904.75	59.48	1.35	0.72	70.38	55.43	64.33	4092.63	5298.38	3595.3	10183.9
117	Test	13	1657.9	42.6	1.65	0.39	71.4	34.76	54.15	4058.74	5298.38	3587.96	10183.9
117	Test	14	148.23	12.31	1.56	0.6	15.97	11.16	14.23	2734.16	5298.38	1902.19	10183.9
117	Test	15	164.42	13.14	1.33	0.62	16.73	10.04	15	3107.78	5298.38	1811.19	10183.9
117	Test	16	231.68	15.62	1.49	0.63	19.96	14.51	17.8	1866.73	5298.38	1868.35	10183.9
117	Test	17	99.65	10.03	1.26	0.64	12.63	9.47	10.99	2640.61	5298.38	1554.62	10183.9
117	Test	18	975.31	33.97	1.29	0.8	37.94	34.53	36.28	2183.11	5298.38	1613.09	10183.9
117	Test	19	388.63	20.88	1.34	0.65	26	17.86	23.06	2624.45	5298.38	1502.61	10183.9
117	Test	20	1215.71	37.25	1.43	0.63	48	30.13	42.59	3564.79	5298.38	1231.11	10183.9
117	Test	21	1286.71	39.02	1.32	0.7	46.87	34.6	41.95	1715.63	5298.38	1541.56	10183.9
117	Test	22	82.21	9.07	1.17	0.68	10.99	6.7	9.82	1134.62	5298.38	1694.55	10183.9
117	Test	23	1918.23	47.95	1.45	0.75	55.41	45.76	51.61	2004.31	5298.38	1254.34	10183.9
117	Test	24	915.52	32.46	1.46	0.63	41.46	30.13	36.48	2553.2	5298.38	975.73	10183.9
117	Test	25	1.25	1.06	0	0	0	0	0	2563.25	5298.38	1006.26	10183.9
117	Test	26	719.96	28.1	1.51	0.53	39.88	22.32	33.35	1716.19	5298.38	1124.05	10183.9
117	Test	27	960.36	33.33	1.35	0.62	42.94	30.13	36.61	1589.49	5298.38	916.19	10183.9
117	Test	28	18.68	4.86	1.22	0.6	4.74	3.35	4.05	2317.2	5298.38	751.64	10183.9
117	Test	29	1847.23	47.1	1.36	0.74	54.94	45.31	50.61	1881.68	5298.38	792.28	10183.9
117	Test	30	237.91	15.95	1.35	0.62	20.52	14.51	18.14	2353.27	5298.38	717.94	10183.9
117	Test	31	336.31	19.07	1.41	0.46	28.59	14.51	22.5	2375.31	5298.38	707.59	10183.9
117	Test	32	450.91	21.88	1.4	0.49	32.54	15.63	26.31	2147.92	5298.38	752.82	10183.9
117	Test	33	322.61	18.8	1.39	0.62	24.04	14.51	21.35	1827.45	5298.38	831.27	10183.9
117	Test	34	84.7	8.96	1.25	0.64	11.49	6.7	10.23	2415.1	5298.38	692.41	10183.9
117	Test	35	1695.27	43.51	1.94	0.53	61.96	41.13	52.9	2423.89	5298.38	645.81	10183.9
117	Test	36	109.61	10.4	1.39	0.6	13.62	10.04	12.03	1754.4	5298.38	835.17	10183.9
117	Test	37	619.07	26.85	1.24	0.77	30.64	25.67	28.78	1476.45	5298.38	867.82	10183.9
117	Test	38	508.21	23.79	1.38	0.5	34.36	17.86	27.62	1726.46	5298.38	810.44	10183.9
117	Test	39	1046.31	35.07	1.42	0.64	44.13	34.6	38.78	1503.84	5298.38	835.62	10183.9
117	Test	40	851.99	31.27	1.38	0.62	40.2	26.79	34.87	1905.39	5298.38	747.24	10183.9
117	Test	41	88.44	9.47	1.46	0.54	12.72	8.68	10.71	1755.13	5298.38	801.02	10183.9
117	Test	42	109.61	10.4	1.32	0.62	13.43	10.04	11.86	2237.49	5298.38	676.26	10183.9
117	Test	43	493.26	22.72	1.47	0.47	34.63	15.63	28.01	1602.17	5298.38	815.08	10183.9
117	Test	44	27.4	5.96	1.25	0.64	6.01	4.46	5.22	2080.83	5298.38	710.1	10183.9
117	Test	45	85.95	8.95	1.36	0.58	12.07	7.81	10.56	2075.83	5298.38	694.39	10183.9
117	Test	46	34.88	6.68	1.19	0.71	6.5	4.46	5.97	2210.04	5298.38	643	10183.9
117	Test	47	270.3	17.13	1.38	0.6	22.3	14.51	19.04	1369.81	5298.38	825.21	10183.9
117	Test	48	252.86	16.15	2.12	0.29	30.43	10.04	22.69	1111.67	5298.38	866.23	10183.9
117	Test	49	2007.92	48.34	1.51	0.58	64.38	44.64	55.42	2115.56	5298.38	601.6	10183.9
117	Test	50	342.54	19.7	1.21	0.76	22.6	18.97	21.11	2270.95	5298.38	593.22	10183.9
117	Test	51	3.74	2.23	0	0	2.23	0	1.42	1377.53	5298.38	822.18	10183.9
117	Test	52	44.84	7.55	1.18	0.81	7.15	5.58	6.85	2187.3	5298.38	599.48	10183.9
117	Test	53	1517.15	42.06	1.37	0.6	54.88	36.67	46.82	2013.56	5298.38	592.89	10183.9
117	Test	54	631.52	26.3	1.31	0.51	37.94	20.09	30.61	2120.77	5298.38	581.25	10183.9
117	Test	55	306.42	18.61	1.53	0.59	24.04	18.53	21.11	1871.77	5298.38	628.03	10183.9
117	Test	56	541.84	24.68	1.46	0.59	32.59	22.32	27.97	1934.96	5298.38	607.26	10183.9
117	Test	57	815.87	29.61	1.91	0.39	49.42	26.79	39.82	2037.73	5298.38	555.85	10183.9
117	Test	58	561.77	25.44	1.21	0.69	30.64	22.32	27.54	2084.2	5298.38	571.95	10183.9
117	Test	59	766.05	29.07	1.4	0.53	41.04	22.32	34.3	1827.61	5298.38	620.17	10183.9
117	Test	60	622.8	26.24	1.68	0.46	39.55	21.1	32.23	2112.81	5298.38	550.9	10183.9
117	Test	61	330.09	19.26	1.25	0.75	22.3	18.97	21.12	2142.94	5298.38	527.71	10183.9
117	Test	62	1068.73	34.6	1.47	0.56	47.72	27.79	40.46	1941.36	5298.38	556.72	10183.9
117	Test	63	571.73	24.65	1.7	0.41	39.88	19.06	32.11	2022.76	5298.38	540.1	10183.9
117	Test	64	572.98	25.67	1.3	0.68	31.26	22.32	28.14	1811.28	5298.38	589.67	10183.9
117	Test	65	161.93	12.96	1.41	0.59	17.02	11.16	14.67	3139.39	5298.38	256.22	10183.9
117	Test	66	67.26	8.19	1.21	0.71	9.6	6.7	8.77	1872.32	5298.38	548.08	10183.9
117	Test	67	57.3	7.48	1.14	0.72	8.72	6.7	7.9	1906.99	5298.38	525.39	10183.9
117	Test	68	636.5	26.86	1.4	0.58	35.7	23.44	30.16	1799.19	5298.38	520.75	10183.9
117	Test	69	394.86	20.36	1.59	0.42	32.54	14.51	25.83	1915.27	5298.38	478	10183.9
117	Test	70	222.96	15.52	1.27	0.63	19.73	14.51	17.21	2181.58	5298.38	388.63	10183.9
117	Test	71	53.56	7.23	1.17	0.78	8.05	6.7	7.56	1468.74	5298.38	481.88	10183.9
117	Test	72	414.79	21.25	1.43	0.6	27.88	22.32	24.76	2042.47	5298.38	272.69	10183.9
117	Ctr	1	56.05	7.33	1.1	0.83	8.05	6.7	7.69	2294.67	3031.88	943.83	2504.71
117	Ctr	2	47.33	7.76	1.1	0.79	7.48	5.58	6.98	2478.26	3031.88	1230.23	2504.71
117	Ctr	3	706.26	28.65	1.56	0.69	34.63	29.27	31.61	2502.56	3031.88	1802.38	2504.71
117	Ctr	4	87.19	9.23	1.33	0.59	12.07	6.7	10.65	1111.68	3031.88	449.33	2504.71
117	Ctr	5	285.24	17.6	1.41	0.6	22.98	14.51	19.92	1958.17	3031.88	2162.71	2504.71
117	Ctr	6	52.32	8.15	1.12	0.77	8.05	6.7	7.42	1568.08	3031.88	1841.16	2504.71
117	Ctr	7	53.56	7.12	1.25	0.62	8.99	5.58	7.81	1104.28	3031.88	1192.16	2504.71
117	Ctr	8	58.54	7.38	1.27	0.61	9.53	5.58	8.25	747.05	3031.88	974.74	2504.71
117	Ctr	9	89.68	9.28	1.29	0.58	12.47	6.7	10.61	1678.49	3031.88	2465.28	2504.71
117	Ctr	10	89.68	9.37	1.23	0.63	12.02	6.7	10.53	1135.45	3031.88	1671.74	2504.71
117	Ctr	11	1.25	1.06	0	0	0	0	0	1687.87	3031.88	2477.68	2504.71
117	Ctr	12	61.03	7.75	1.13	0.74	8.99	6.7	8.13	965.08	3031.88	1763.63	2504.71
117	Ctr	13	29.89	6.16	1.22	0.78	5.69	4.46	5.43	892.84	3031.88	1856.82	2504.71
117	Ctr	14	57.3	7.48	1.14	0.72	8.72	6.7	7.9	426.32	3031.88	1179.03	2504.71
117	Ctr	15	439.7	22.4	1.34	0.71	26.62	22.32	24.47	1125.43	3031.88	2318.32	2504.71
117	Ctr	16	967.84	33.66	1.41	0.73	39.55	33.48	36.59	571.95	3031.88	1565.91	2504.71
117	Ctr	17	900.57	28.04	3.73	0.25	63.88	28.07	47.98	1020.3	3031.88	2261.37	2504.71
117	Ctr	18	88.44	9.33	1.25	0.65	11.65	6.7	10.4	1083.53	3031.88	2315.67	2504.71
117	Ctr	19	1152.19	35.21	2.02	0.46	54.5	39.06	47.78	1023.31	3031.88	2308.76	2504.71
117	Ctr	20	1695.27	45.11	1.4	0.76	51.95	42.41	48.72	747.07	3031.88	2340.2	2504.71
117	Ctr	21	145.74	11.78	1.49	0.52	17.02	10.04	14.36	417.75	3031.88	2012.95	2504.71
117	Ctr	22	625.29	26.46	1.49	0.55	36.22	23.02	30.52	669.77	3031.88	1680.76	2504.71
117	Ctr	23	67.26	7.92	1.28	0.58	10.58	5.58	9.11	312.45	3031.88	2106.11	2504.71
117	Ctr	24	323.86	19.06	1.23	0.71	22.6	18.97	20.72	817.62	3031.88	655.22	2504.71
117	Ctr	25	85.95	9.14	1.23	0.64	11.65	6.7	10.19	300.95	3031.88	2412.17	2504.71
117	Ctr	26	580.45	25.22	1.68	0.5	36.49	23.44	30.71	1017.92	3031.88	1877.49	2504.71
119	Test	1	54.81	7.16	1.21	0.68	8.72	6.7	7.77	1767.8	3432.32	7243.37	7363.6
119	Test	2	558.03	25.21	1.43	0.69	30.64	22.32	27.87	1854.99	3432.32	7208.5	7363.6
119	Test	3	88.44	9.47	1.06	0.8	10.58	9.98	10.4	1807.24	3432.32	7221.38	7363.6
119	Test	4	316.38	18.58	1.33	0.65	23.3	18.48	21.13	1775.85	3432.32	7209.46	7363.6
119	Test	5	703.77	29.51	2.2	0.42	43.73	21.01	35.98	1714.33	3432.32	7183.04	7363.6
119	Test	6	105.88	10.4	1.34	0.65	13	10.44	11.61	1937.46	3432.32	7153.73	7363.6
119	Test	7	333.82	19.31	1.34	0.65	24.04	17.86	21.48	1985.69	3432.32	7081.53	7363.6
119	Test	8	804.66	29.77	2.25	0.38	49.52	24.89	38.11	1830.53	3432.32	7061.66	7363.6
119	Test	9	336.31	19.28	1.3	0.61	24.95	14.51	21.64	2070.61	3432.32	7048.08	7363.6
119	Test	10	440.94	22.29	1.39	0.62	28.59	18.97	25.19	1963.62	3432.32	7049.58	7363.6
119	Test	11	282.75	17.63	1.45	0.67	21.67	17.3	19.93	1890.64	3432.32	7064.73	7363.6
119	Test	12	1502.2	42.46	1.32	0.79	47.92	41.29	44.92	1985.2	3432.32	7024.95	7363.6
119	Test	13	140.75	12.07	1.39	0.7	14.51	13.27	13.87	1705.11	3432.32	7093.93	7363.6
119	Test	14	90.93	9.44	1.22	0.57	12.72	6.7	10.55	2065.72	3432.32	7019.53	7363.6
119	Test	15	221.72	15.44	1.38	0.6	19.96	14.51	17.54	1276.23	3432.32	7119.76	7363.6
119	Test	16	100.89	9.77	1.29	0.64	12.72	10.04	11.18	1848.07	3432.32	7001.1	7363.6
119	Test	17	44.84	6.46	1.27	0.64	7.89	5.58	7.1	2160.02	3432.32	6862.55	7363.6
119	Test	18	85.95	9.06	1.3	0.59	12.02	6.7	10.38	2096.31	3432.32	6863.29	7363.6
119	Test	19	837.05	31.19	1.32	0.67	38.4	25.67	34.14	2070.41	3432.32	6817.45	7363.6
119	Test	20	426	21.76	1.64	0.6	28.22	20.95	24.95	1936.6	3432.32	6791.75	7363.6
119	Test	21	1752.57	45.8	1.46	0.75	52.88	45.76	49.46	2060.62	3432.32	6743.79	7363.6
119	Test	22	269.05	17.33	1.32	0.6	22.3	16.97	19.3	2099.42	3432.32	6726.86	7363.6
119	Test	23	2.49	1.67	0	0	1.12	0	0.71	2104.23	3432.32	6724.82	7363.6
119	Test	24	47.33	7.76	1.19	0.79	7.48	6.7	7.08	2307.27	3432.32	6665.18	7363.6
119	Test	25	391.12	20.95	1.37	0.57	27.88	18.97	23.28	1924.53	3432.32	6697.89	7363.6
119	Test	26	88.44	9.27	1.75	0.4	14.55	8.22	11.61	2167.05	3432.32	6600.96	7363.6
119	Test	27	290.23	17.83	1.33	0.6	23.22	14.51	20.14	1946.17	3432.32	6615.79	7363.6
119	Test	28	874.42	32	1.34	0.66	39.55	30.13	35.29	2346.47	3432.32	6525.11	7363.6
119	Test	29	24.91	5.64	1.29	0.64	5.57	4.46	4.93	2235.65	3432.32	6534.04	7363.6
119	Test	30	160.68	12.82	1.54	0.73	15.18	13.42	14.78	1852.73	3432.32	6571.07	7363.6
119	Test	31	139.51	12.01	1.42	0.6	15.54	10.04	13.66	2220.2	3432.32	6510.61	7363.6
119	Test	32	88.44	9.34	1.39	0.55	12.72	8.56	10.67	906.09	3432.32	6711.75	7363.6
119	Test	33	203.03	14.64	1.46	0.7	17.64	14.51	16.59	2173.54	3432.32	6497.72	7363.6
119	Test	34	443.44	22.58	1.27	0.78	25.47	22.32	24.36	2058.66	3432.32	6491	7363.6
119	Test	35	886.87	31.91	1.34	0.62	40.9	25.67	35.78	2436.66	3432.32	6372.27	7363.6
119	Test	36	434.72	22.31	1.47	0.67	27.01	21.21	24.7	2347.6	3432.32	6387.71	7363.6
119	Test	37	18.68	4.86	1.22	0.6	4.74	3.35	4.05	2391.87	3432.32	6388.03	7363.6
119	Test	38	442.19	21.73	1.39	0.47	32.54	15.62	26.24	2385.29	3432.32	6355.38	7363.6
119	Test	39	1.25	1.06	0	0	0	0	0	2383.67	3432.32	6358.14	7363.6
119	Test	40	4.98	2.57	1.86	0.32	2.23	1.12	1.71	2403.16	3432.32	6352.58	7363.6
119	Test	41	392.37	21.15	1.27	0.77	24.04	18.97	22.77	2403.55	3432.32	6318.66	7363.6
119	Test	42	42.35	7.35	1.18	0.75	7.15	5.58	6.68	2384.81	3432.32	6327.77	7363.6
119	Test	43	199.3	14.68	1.22	0.69	17.64	14.51	16.29	2337.57	3432.32	6313.62	7363.6
119	Test	44	205.52	15.01	1.36	0.72	17.64	14.51	16.59	2124.01	3432.32	6330.22	7363.6
119	Test	45	465.86	23.06	1.26	0.79	26	22.32	25.07	2480.8	3432.32	6180.82	7363.6
119	Test	46	44.84	6.46	1.27	0.64	7.89	5.58	7.1	1744.87	3432.32	6294.09	7363.6
119	Test	47	138.26	12.07	1.29	0.65	14.97	10.04	13.51	2494.54	3432.32	6158.94	7363.6
119	Test	48	32.39	6.43	1.2	0.79	6.01	5.52	5.73	2456.65	3432.32	6154.45	7363.6
119	Test	49	113.35	10.83	1.34	0.63	13.62	10.69	12.03	2413.99	3432.32	6135.21	7363.6
119	Test	50	54.81	7.31	1.22	0.62	9.19	5.58	7.86	2333.59	3432.32	6074.91	7363.6
119	Test	51	209.26	14.95	1.46	0.68	18.3	14.51	16.89	2757.33	3432.32	5995.21	7363.6
119	Test	52	419.77	21.61	1.53	0.47	31.72	20.76	25.69	1780.92	3432.32	6123.46	7363.6
119	Test	53	362.47	20.24	1.22	0.71	24.04	17.86	21.85	1835.62	3432.32	6112	7363.6
119	Test	54	1073.71	35.74	1.34	0.77	40.61	34.6	38.07	2647.24	3432.32	5935.21	7363.6
119	Test	55	550.56	24.99	1.34	0.66	30.99	22.32	27.57	1814.76	3432.32	6054.69	7363.6
119	Test	56	78.47	8.62	1.24	0.64	10.99	6.7	9.73	1769.16	3432.32	6075.05	7363.6
119	Test	57	47.33	7.76	1.1	0.79	7.48	5.58	6.98	2365.02	3432.32	5953.37	7363.6
119	Test	58	199.3	14.64	1.26	0.6	18.97	11.16	16.23	2229.25	3432.32	5949.5	7363.6
119	Test	59	151.96	12.49	1.33	0.67	15.54	10.04	14.09	1837.93	3432.32	6008.91	7363.6
119	Test	60	350.02	19.72	1.4	0.61	25.29	18.97	22.26	2541.83	3432.32	5890.04	7363.6
119	Test	61	698.78	28.22	1.42	0.64	35.57	27.62	31.53	2569.74	3432.32	5871.52	7363.6
119	Test	62	558.03	25.47	1.13	0.72	30	23.44	27.47	2241.76	3432.32	5922.2	7363.6
119	Test	63	67.26	8.01	1.28	0.61	10.29	5.58	8.98	2389.94	3432.32	5909.55	7363.6
119	Test	64	137.02	11.85	1.22	0.6	15.49	10.04	13.54	1591.86	3432.32	6010.52	7363.6
119	Test	65	118.33	11.14	1.16	0.76	12.72	10.04	11.95	409.67	3432.32	6187.11	7363.6
119	Test	66	57.3	7.48	1.14	0.72	8.72	6.7	7.9	2551.15	3432.32	5852.72	7363.6
119	Test	67	1385.11	40.55	1.35	0.68	49.52	37.95	43.69	2930.38	3432.32	5757.09	7363.6
119	Test	68	57.3	7.48	1.14	0.72	8.72	6.7	7.9	2561.35	3432.32	5839.84	7363.6
119	Test	69	642.73	26.04	1.92	0.47	39.55	22.32	32.65	2582.05	3432.32	5808.95	7363.6
119	Test	70	291.47	17.94	1.22	0.66	22.3	14.51	19.96	2613.66	3432.32	5790.81	7363.6
119	Test	71	894.34	32.33	1.3	0.67	39.62	30.13	34.86	2656.28	3432.32	5755.34	7363.6
119	Test	72	367.45	19.99	1.38	0.58	26.62	17.86	22.94	1627.02	3432.32	5901.22	7363.6
119	Test	73	408.56	21.5	1.34	0.69	26	21.48	23.71	1919.93	3432.32	5836.55	7363.6
119	Test	74	47.33	7.76	1.1	0.79	7.48	5.58	6.98	2212.37	3432.32	5766.43	7363.6
119	Test	75	518.17	24.33	1.42	0.66	30.02	24.46	27.04	1620.75	3432.32	5802.44	7363.6
119	Test	76	297.7	17.84	1.35	0.57	24.04	14.51	20.57	2213.09	3432.32	5717.31	7363.6
119	Test	77	21.18	5.19	1.14	0.67	4.99	3.35	4.35	1603.29	3432.32	5820.12	7363.6
119	Test	78	54.81	7.19	1.3	0.68	8.72	6.7	7.91	2105.51	3432.32	5702.19	7363.6
119	Test	79	53.56	6.96	1.34	0.65	8.72	6.7	7.93	2233.83	3432.32	5675	7363.6
119	Test	80	21.18	5.19	1.14	0.67	4.99	3.35	4.35	2279.66	3432.32	5658.19	7363.6
119	Test	81	100.89	10.08	1.35	0.63	12.72	10.04	11.44	3275.2	3432.32	5484.85	7363.6
119	Test	82	905.56	32.63	1.37	0.73	38.4	30.13	35.09	2906.49	3432.32	5506.48	7363.6
119	Test	83	274.03	16.62	1.54	0.45	26.05	11.16	20.74	2089.32	3432.32	5612.99	7363.6
119	Test	84	362.47	20.23	1.37	0.68	24.47	17.86	22.17	2108.64	3432.32	5605.98	7363.6
119	Test	85	514.44	24.12	1.38	0.65	30.02	25.39	27.14	2414.02	3432.32	5522.85	7363.6
119	Test	86	450.91	22.64	1.25	0.7	27.16	18.97	24.53	2012.02	3432.32	5571.29	7363.6
119	Test	87	99.65	9.83	1.31	0.63	12.72	9.98	11.23	1535.12	3432.32	5646.4	7363.6
119	Test	88	648.96	27.25	1.42	0.69	32.97	25.67	30.31	2197.24	3432.32	5515.44	7363.6
119	Test	89	173.14	13.57	1.25	0.57	17.99	11.16	15.48	2508.29	3432.32	5417.7	7363.6
119	Test	90	428.49	22.06	1.39	0.64	27.58	18.97	24.29	2156.59	3432.32	5454.11	7363.6
119	Test	91	290.23	17.97	1.3	0.65	22.3	14.51	20.08	3283.49	3432.32	5108.22	7363.6
119	Test	92	24.91	5.61	1.14	0.83	4.99	4.46	4.79	2197.26	3432.32	5265.1	7363.6
119	Test	93	433.47	21.42	1.51	0.51	31.1	14.51	25.61	2040.7	3432.32	5054.18	7363.6
119	Test	94	36.12	6.8	1.24	0.75	6.5	5.58	6.14	1128.86	3432.32	5184.61	7363.6
119	Test	95	52.32	8.15	1.12	0.77	8.05	6.7	7.42	3281.72	3432.32	4776.51	7363.6
119	Test	96	58.54	7.55	1.18	0.73	8.72	6.7	8.1	3273.17	3432.32	4746.12	7363.6
119	Test	97	911.78	32.46	1.45	0.66	40.2	30.13	36.08	2354.06	3432.32	4846.75	7363.6
119	Test	98	132.03	11.85	1.15	0.75	13.62	10.04	12.66	3179.69	3432.32	4731.63	7363.6
119	Test	99	282.75	17.34	1.42	0.56	23.63	14.51	20.24	1392.94	3432.32	4847.63	7363.6
119	Test	100	159.44	12.86	1.33	0.54	17.64	10.04	14.7	2945.68	3432.32	3599.22	7363.6
119	Test	101	311.4	18.63	1.76	0.48	26.51	15.63	21.93	318.24	3432.32	3874.5	7363.6
119	Test	102	32.39	6.43	1.2	0.79	6.01	5.52	5.73	468.03	3432.32	3568.99	7363.6
119	Test	103	662.66	27.79	1.28	0.73	32.54	26.79	30.06	3068.77	3432.32	2998.69	7363.6
119	Test	104	3.74	2.23	0	0	2.23	0	1.42	3107.3	3432.32	3008.31	7363.6
119	Test	105	1.25	1.06	0	0	0	0	0	3106.6	3432.32	3003.9	7363.6
119	Test	106	67.26	7.92	1.28	0.58	10.58	5.58	9.11	264.35	3432.32	3336.84	7363.6
119	Test	107	44.84	7.55	1.18	0.81	7.15	5.58	6.85	3099.95	3432.32	2846.07	7363.6
119	Test	108	336.31	19.35	1.35	0.7	23.22	18.97	21.43	324.58	3432.32	3164.53	7363.6
119	Test	109	762.31	29.82	1.41	0.76	34.16	30.13	32.38	2521.44	3432.32	2601.58	7363.6
119	Test	110	64.77	7.92	1.27	0.63	9.98	6.7	8.66	2588.8	3432.32	2603.02	7363.6
119	Test	111	52.32	7.07	1.2	0.76	8.05	6.7	7.56	330.19	3432.32	2854.05	7363.6
119	Test	112	92.17	9.67	1.25	0.64	12.07	8.75	10.6	2864.77	3432.32	2444.07	7363.6
119	Test	113	7.47	3.08	1.24	0.64	2.49	1.58	2.22	3009.27	3432.32	2409.51	7363.6
119	Test	114	75.98	8.43	1.69	0.45	12.72	7.1	10.2	2386.18	3432.32	2403.11	7363.6
119	Test	115	100.89	9.96	1.24	0.58	13.43	8.68	11.12	2643.55	3432.32	2296.12	7363.6
119	Test	116	29.89	6.17	1.22	0.62	6.31	4.46	5.47	2767.59	3432.32	2274.02	7363.6
119	Test	117	110.86	10.58	1.27	0.62	13.57	10.04	12.18	2618.83	3432.32	2286.84	7363.6
119	Test	118	99.65	10.08	1.37	0.62	12.72	10.04	11.38	2369.75	3432.32	2293.37	7363.6
119	Test	119	59.79	7.53	1.24	0.63	9.53	5.58	8.4	2754.31	3432.32	2187.28	7363.6
119	Test	120	48.58	7.88	1.14	0.7	8.05	5.58	7.19	2869.18	3432.32	2165.92	7363.6
119	Test	121	98.4	9.89	1.28	0.69	12.07	9.91	10.91	2249.55	3432.32	2136.61	7363.6
119	Test	122	150.72	12.39	1.38	0.7	14.97	13.31	14.21	2400.56	3432.32	2109.81	7363.6
119	Test	123	222.96	15.54	1.48	0.64	19.48	14.51	17.5	2536.55	3432.32	1993.2	7363.6
119	Test	124	302.68	18.01	1.49	0.58	24.04	17.25	21.2	2094.07	3432.32	1602.98	7363.6
119	Test	125	39.86	7.09	1.08	0.86	6.5	5.58	6.27	2148.71	3432.32	1501.57	7363.6
119	Test	126	169.4	13.21	1.28	0.62	17.02	10.04	15.11	2757.78	3432.32	1240.26	7363.6
119	Test	127	296.45	17.81	1.23	0.58	23.96	14.51	20.53	2755.33	3432.32	1220.57	7363.6
119	Test	128	256.59	16.43	1.56	0.66	20.48	17.68	18.91	2012.86	3432.32	714.09	7363.6
119	Test	129	969.08	33.63	1.38	0.68	40.9	30.13	36.5	2291.96	3432.32	638.05	7363.6
119	Ctr	1	798.43	30.43	1.31	0.67	37.52	25.67	33.26	0.15	2987.72	525.77	4765.62
119	Ctr	2	1446.15	41.12	1.38	0.55	56.03	36.84	45.8	444.13	2987.72	678.33	4765.62
119	Ctr	3	2213.44	48.59	1.9	0.41	80.73	36.3	62.6	135.75	2987.72	2398.72	4765.62
119	Ctr	4	133.28	11.81	1.24	0.69	14.29	11.16	12.87	1816.6	2987.72	1686.25	4765.62
119	Ctr	5	418.52	21.32	1.55	0.62	27.56	22.1	24.94	1820.66	2987.72	1716.17	4765.62
119	Ctr	6	105.88	10.17	1.47	0.43	15.86	9.47	12.91	1854.42	2987.72	1722.67	4765.62
119	Ctr	7	57.3	7.49	1.32	0.54	10.11	5.58	8.27	1828.38	2987.72	1741.43	4765.62
119	Ctr	8	132.03	11.28	1.52	0.53	16.1	10.04	13.68	1836.1	2987.72	1751.18	4765.62
119	Ctr	9	403.58	21.34	1.29	0.68	26	18.97	23.48	150.77	2987.72	2745.39	4765.62
119	Ctr	10	49.82	6.74	1.19	0.71	8.05	5.58	7.39	197.84	2987.72	2814.11	4765.62
119	Ctr	11	33.63	6.56	1.25	0.74	6.31	5.52	5.87	1318	2987.72	2252.41	4765.62
119	Ctr	12	2078.92	47.13	2.11	0.43	76.31	42.23	60.27	1302.17	2987.72	2246.88	4765.62
119	Ctr	13	291.47	17.92	1.47	0.74	20.95	17.86	19.89	1407.21	2987.72	2221.28	4765.62
119	Ctr	14	503.22	23.85	1.39	0.74	27.9	23.44	26.76	1389.43	2987.72	2246.76	4765.62
119	Ctr	15	412.3	21.65	1.42	0.69	26	22.23	23.79	1388.92	2987.72	2400.91	4765.62
119	Ctr	16	203.03	14.27	1.5	0.47	21.45	11.16	17.46	1626.93	2987.72	2274.47	4765.62
119	Ctr	17	56.05	7.3	1.18	0.7	8.72	6.7	7.83	1621.75	2987.72	2298.1	4765.62
119	Ctr	18	514.44	24.13	1.37	0.62	30.99	22.32	26.66	1168.26	2987.72	2576.12	4765.62
119	Ctr	19	72.25	8.17	1.3	0.58	10.99	5.58	9.52	1314.78	2987.72	2500.32	4765.62
119	Ctr	20	77.23	8.35	1.41	0.56	11.49	6.7	10.03	1704.81	2987.72	2301.99	4765.62
119	Ctr	21	315.14	18.59	1.46	0.63	23.63	17.86	21.23	1558.47	2987.72	2419.31	4765.62
119	Ctr	22	52.32	7.06	1.29	0.64	8.72	6.7	7.72	1532.2	2987.72	2465.92	4765.62
119	Ctr	23	129.54	11.1	1.54	0.47	16.72	10.04	13.37	2470.18	2987.72	1959.1	4765.62
119	Ctr	24	154.46	12.6	1.34	0.6	16.48	10.04	14.29	2242.67	2987.72	2102.34	4765.62
119	Ctr	25	49.82	6.75	1.19	0.71	8.05	5.58	7.39	2043.06	2987.72	2216.73	4765.62
119	Ctr	26	210.51	15.2	1.33	0.74	17.64	14.51	16.38	2110.83	2987.72	2180.08	4765.62
119	Ctr	27	72.25	9.08	1.72	0.42	12.72	7.74	10.17	2274.27	2987.72	2093.77	4765.62
119	Ctr	28	78.47	8.75	1.38	0.58	11.49	6.7	10.06	1299.22	2987.72	2639.41	4765.62
119	Ctr	29	264.07	16.67	1.67	0.41	26.51	14.51	21.68	2143.38	2987.72	2174.11	4765.62
119	Ctr	30	123.31	12.03	1.9	0.34	18.94	8.68	14.25	2082.23	2987.72	2211.41	4765.62
119	Ctr	31	57.3	7.4	1.23	0.6	9.53	5.58	8.06	2013.91	2987.72	2250.45	4765.62
119	Ctr	32	424.75	21.57	1.47	0.53	30.04	17.86	25.01	1330.09	2987.72	2629.1	4765.62
119	Ctr	33	63.53	7.81	1.14	0.76	8.99	6.7	8.4	2007.8	2987.72	2257.82	4765.62
119	Ctr	34	98.4	9.73	1.33	0.53	13.79	6.7	11.32	1358.92	2987.72	2623.68	4765.62
119	Ctr	35	46.09	7.67	1.24	0.76	7.48	6.7	7.06	2012.61	2987.72	2275.06	4765.62
119	Ctr	36	2.49	1.67	0	0	1.12	0	0.71	2138.89	2987.72	2209.24	4765.62
119	Ctr	37	175.63	13.57	1.6	0.64	17.02	14.05	15.54	1377.99	2987.72	2633.32	4765.62
119	Ctr	38	46.09	7.68	1.23	0.67	7.89	5.58	7.06	2303.69	2987.72	2121.41	4765.62
119	Ctr	39	924.24	32.06	1.72	0.45	49.11	27.19	40.26	2067.35	2987.72	2240.03	4765.62
119	Ctr	40	11.21	3.71	1.27	0.64	3.16	2.23	2.84	1395.04	2987.72	2632.02	4765.62
119	Ctr	41	84.7	8.96	1.25	0.64	11.49	6.7	10.23	1984.16	2987.72	2301.62	4765.62
119	Ctr	42	114.6	10.75	1.3	0.58	14.21	10.04	12.16	1898.78	2987.72	2350.96	4765.62
119	Ctr	43	142	12.33	1.15	0.74	14.29	11.16	13.1	1818.5	2987.72	2398.34	4765.62
119	Ctr	44	104.63	10.28	1.54	0.65	12.72	10.04	11.8	1341.1	2987.72	2667.26	4765.62
119	Ctr	45	42.35	7.39	1.28	0.68	7.48	5.58	6.79	1890.02	2987.72	2365.92	4765.62
119	Ctr	46	107.12	10.27	1.37	0.61	13.43	10.04	11.67	1878.93	2987.72	2369.72	4765.62
119	Ctr	47	600.38	25.87	1.5	0.49	37.42	22.32	30.41	1922.31	2987.72	2340.65	4765.62
119	Ctr	48	41.1	7.22	1.13	0.73	7.15	5.58	6.48	2026.4	2987.72	2299.01	4765.62
119	Ctr	49	346.28	19.76	1.16	0.74	23.01	18.97	21.4	2040.93	2987.72	2293.16	4765.62
119	Ctr	50	170.65	13.36	1.28	0.59	17.64	11.16	15.03	1496.99	2987.72	2600.24	4765.62
119	Ctr	51	386.14	20.83	1.43	0.64	26	17.86	23.64	1514.46	2987.72	2587.23	4765.62
119	Ctr	52	327.59	19.22	1.3	0.72	22.6	18.97	20.8	1412.55	2987.72	2649.79	4765.62
119	Ctr	53	38.61	7.01	1.13	0.83	6.5	5.58	6.27	2017.62	2987.72	2322.43	4765.62
119	Ctr	54	585.43	25.96	1.55	0.43	39.46	21.31	30.82	1963.28	2987.72	2349	4765.62
119	Ctr	55	138.26	12.18	1.18	0.72	14.29	11.16	12.95	1912.54	2987.72	2382.72	4765.62
119	Ctr	56	249.12	16.54	1.25	0.69	19.96	14.51	18.26	2310.64	2987.72	2162.06	4765.62
119	Ctr	57	244.14	15.53	1.62	0.41	25.47	13.56	19.96	2226.2	2987.72	2208.36	4765.62
119	Ctr	58	518.17	24.24	1.96	0.34	41.48	18.88	31.25	1998.88	2987.72	2343.46	4765.62
119	Ctr	59	201.79	14.79	1.12	0.73	17.43	14.51	16.12	2042.81	2987.72	2324.7	4765.62
119	Ctr	60	516.93	28.2	3.62	0.15	61.5	13.39	43.69	2119.16	2987.72	2274.38	4765.62
119	Ctr	61	112.1	10.24	1.66	0.39	17	7.76	13.29	2073.82	2987.72	2322.64	4765.62
119	Ctr	62	22.42	5.48	1.35	0.54	5.69	3.35	4.79	2065.48	2987.72	2337.82	4765.62
119	Ctr	63	1.25	1.06	0	0	0	0	0	1949.15	2987.72	2418.49	4765.62
119	Ctr	64	1.25	1.06	0	0	0	0	0	1936.54	2987.72	2425.53	4765.62
119	Ctr	65	64.77	7.74	1.26	0.62	9.98	5.58	8.81	2084.71	2987.72	2341.28	4765.62
119	Ctr	66	312.65	18.29	1.4	0.55	25.07	17.73	21.56	2024.97	2987.72	2371.32	4765.62
119	Ctr	67	576.72	25.28	1.52	0.53	35.29	25.67	30.2	1998.35	2987.72	2380.86	4765.62
119	Ctr	68	113.35	10.58	1.38	0.57	14.21	10.04	12.16	1939.58	2987.72	2421.52	4765.62
119	Ctr	69	145.74	11.24	1.54	0.43	18.71	6.7	15.2	1480.88	2987.72	2678.73	4765.62
119	Ctr	70	402.33	21.22	1.39	0.59	27.9	18.33	24.72	2144.54	2987.72	2325.98	4765.62
119	Ctr	71	869.43	30.59	1.75	0.35	53.48	22.33	40.41	2054.02	2987.72	2341.16	4765.62
119	Ctr	72	298.95	18.21	1.19	0.71	21.67	17.86	19.93	916.06	2987.72	2375.43	4765.62
119	Ctr	73	74.74	8.52	1.25	0.61	10.99	6.7	9.51	2107.21	2987.72	2318.93	4765.62
119	Ctr	74	163.17	12.98	1.26	0.67	16.1	10.04	14.45	1884.34	2987.72	3028.96	4765.62
119	Ctr	75	199.3	14.64	1.38	0.74	17.02	14.51	16.38	2597.39	2987.72	2370.44	4765.62
119	Ctr	76	170.65	13.3	1.27	0.63	17.02	10.04	15.14	2095.73	2987.72	2538.39	4765.62
119	Ctr	77	43.6	7.47	1.22	0.62	7.89	5.58	6.89	1710.51	2987.72	2201.25	4765.62
119	Ctr	78	1118.55	36.3	1.41	0.7	43.46	34.6	39.6	1937.81	2987.72	2483.18	4765.62
119	Ctr	79	326.35	19.07	1.38	0.68	23.22	17.86	20.93	2216.24	2987.72	2701.13	4765.62
119	Ctr	80	49.82	6.74	1.19	0.71	8.05	5.58	7.39	1014.67	2987.72	2570.25	4765.62
119	Ctr	81	388.63	20.66	1.39	0.57	27.72	17.86	23.45	256.11	2987.72	2563.81	4765.62
119	Ctr	82	143.24	12.07	1.42	0.59	15.97	10.04	13.98	2230.91	2987.72	3369.22	4765.62
119	Ctr	83	64.77	7.99	1.11	0.78	8.99	6.7	8.4	1915.92	2987.72	3802.41	4765.62
119	Ctr	84	896.84	32.19	1.43	0.64	40.55	26.79	35.7	2533.21	2987.72	2920.45	4765.62
119	Ctr	85	426	21.93	1.3	0.59	28.58	17.86	24.73	2768.25	2987.72	3406.36	4765.62
119	Ctr	86	993.99	34.06	1.44	0.71	40.61	33.01	37.28	2447.14	2987.72	3331.57	4765.62
119	Ctr	87	163.17	13.01	1.35	0.56	17.64	11.16	14.86	1603.6	2987.72	3227.14	4765.62
119	Ctr	88	439.7	22.27	1.24	0.65	27.88	17.86	24.93	2469.38	2987.72	3487.68	4765.62
119	Ctr	89	328.84	18.98	1.31	0.64	24.04	14.51	21.35	2729.98	2987.72	3996.12	4765.62
119	Ctr	90	125.81	11.28	1.93	0.41	17.43	11.84	14.31	2560.2	2987.72	3522.26	4765.62
119	Ctr	91	1035.1	34.85	1.82	0.39	56.12	28.68	43.32	917.46	2987.72	3428.77	4765.62
119	Ctr	92	128.3	11.5	1.39	0.53	15.86	10.04	13.36	1571.2	2987.72	3582.95	4765.62
119	Ctr	93	112.1	10.34	1.35	0.52	14.88	6.7	12.32	2272.97	2987.72	4644.37	4765.62
119	Ctr	94	43.6	7.47	1.22	0.62	7.89	5.58	6.89	1825.85	2987.72	4288.92	4765.62
119	Ctr	95	49.82	6.75	1.19	0.71	8.05	5.58	7.39	2513.31	2987.72	4669.62	4765.62
119	Ctr	96	219.23	15.03	1.38	0.52	21.47	11.16	17.71	1670.87	2987.72	4156.99	4765.62
119	Ctr	97	464.61	22.86	1.29	0.59	30.02	22.06	25.67	2126.37	2987.72	4438.36	4765.62
119	Ctr	98	702.52	29.1	2.08	0.41	44.13	29.43	36.46	2172.66	2987.72	4089.95	4765.62
119	Ctr	99	894.34	31.78	1.74	0.37	52.92	24.19	39.54	959.81	2987.72	4636.01	4765.62
120	Test	1	211.75	15.21	1.28	0.7	18.15	14.51	16.54	3142.08	5554.23	5309.01	5800
120	Test	2	611.59	25.17	2.5	0.32	46.61	17.86	37.46	4496.88	5554.23	4934.74	5800
120	Test	3	57.3	7.48	1.14	0.72	8.72	6.7	7.9	4307.87	5554.23	4884.87	5800
120	Test	4	5900.43	81.94	1.62	0.48	122.57	61.38	99.5	3131.61	5554.23	5080.68	5800
120	Test	5	208.02	15.01	1.43	0.7	17.99	13.39	16.68	3018.83	5554.23	5111.23	5800
120	Test	6	2.49	1.67	0	0	1.12	0	0.71	3135.77	5554.23	5059.14	5800
120	Test	7	906.8	32.45	1.56	0.59	42.41	31.25	37.18	3016.9	5554.23	5117.35	5800
120	Test	8	473.33	22.77	1.69	0.51	32.54	20.09	27.21	859.21	5554.23	4911.39	5800
120	Test	9	378.66	20.61	1.39	0.68	25.07	17.86	22.65	2271.63	5554.23	4472.58	5800
120	Test	10	148.23	11.71	1.63	0.42	19.06	10.04	15.1	777.6	5554.23	4419.28	5800
120	Test	11	712.49	28.72	1.42	0.66	35.46	25.67	31.62	5084.41	5554.23	3013.84	5800
120	Test	12	168.16	13.24	1.21	0.67	16.48	10.04	14.79	3234.2	5554.23	3411.63	5800
120	Test	13	242.89	15.69	1.34	0.49	23.3	11.16	19.13	4962.04	5554.23	2919.94	5800
120	Test	14	438.45	22.29	1.25	0.68	27.16	17.86	24.36	2746.64	5554.23	3138.43	5800
120	Test	15	553.05	25.18	1.3	0.71	29.94	22.32	27.5	2602.55	5554.23	3030.23	5800
120	Test	16	1.25	1.06	0	0	0	0	0	2563.83	5554.23	2933.79	5800
120	Test	17	305.17	17.5	1.46	0.45	27.36	11.16	21.84	2586.02	5554.23	2932.21	5800
120	Test	18	129.54	11.37	1.39	0.56	15.49	10.04	13.18	2578.19	5554.23	2906	5800
120	Test	19	170.65	13.3	1.36	0.51	18.94	12.08	15.47	2805.57	5554.23	2563.93	5800
120	Test	20	413.54	21.63	1.39	0.57	28.59	18.97	24.4	2721	5554.23	1491.85	5800
120	Test	21	1929.44	48.14	1.38	0.73	56.65	49.72	52.26	488.07	5554.23	1943.34	5800
120	Test	22	174.38	13.5	1.23	0.69	16.48	14.24	15.38	1012.21	5554.23	1706.43	5800
120	Test	23	90.93	9.22	1.46	0.45	14.11	5.58	11.32	1592.44	5554.23	1539.99	5800
120	Test	24	636.5	27.11	1.34	0.74	31.57	26.79	29.75	4746.59	5554.23	728.32	5800
120	Test	25	975.31	32.66	2.28	0.41	52.88	32.83	43.34	1185.84	5554.23	1344.4	5800
120	Test	26	175.63	13.43	1.43	0.49	19.49	11.16	16.07	3373.66	5554.23	758.79	5800
120	Test	27	1.25	1.06	0	0	0	0	0	2850.22	5554.23	225.76	5800
120	Test	28	90.93	9.37	1.28	0.64	12.02	7.81	10.58	2182.21	5554.23	169.63	5800
120	Test	29	614.08	26.67	1.34	0.79	30.02	26.79	28.78	2177.2	5554.23	158.36	5800
120	Test	30	232.93	15.3	1.52	0.46	23.44	13.94	19.11	960.23	5554.23	231.39	5800
120	Test	31	779.75	30.07	1.3	0.68	36.67	28.09	32.68	903.27	5554.23	99.58	5800
120	Ctr	1	48.58	7.88	1.14	0.7	8.05	5.58	7.19	1750.99	1999.83	1215.29	3833.84
120	Ctr	2	869.43	31.88	1.25	0.65	39.88	25.67	34.98	1282.51	1999.83	1347.19	3833.84
120	Ctr	3	80.96	8.88	1.34	0.53	12.33	6.7	10.09	1571.78	1999.83	1437.2	3833.84
120	Ctr	4	533.12	22.88	2.23	0.44	36.91	22.32	30.78	1590.31	1999.83	1442.44	3833.84
120	Ctr	5	95.91	9.08	1.5	0.43	14.88	5.58	11.88	1276.82	1999.83	1436.76	3833.84
120	Ctr	6	1392.59	40.65	1.28	0.73	47.74	37.95	43.93	1525.94	1999.83	1498.06	3833.84
120	Ctr	7	1.25	1.06	0	0	0	0	0	1523.88	1999.83	1515.83	3833.84
120	Ctr	8	62.28	7.78	1.26	0.57	10.29	5.58	8.57	1499.67	1999.83	1521.99	3833.84
120	Ctr	9	1204.5	37.01	1.4	0.54	51.44	26.79	43.26	1513.65	1999.83	1649.01	3833.84
120	Ctr	10	226.7	15.57	1.49	0.62	19.96	13.39	17.97	1417.74	1999.83	1658.28	3833.84
120	Ctr	11	2123.76	50.34	1.4	0.68	61.37	45.76	54.51	1907.91	1999.83	1696.04	3833.84
120	Ctr	12	170.65	13.5	1.38	0.71	16.1	13.39	14.92	1432.72	1999.83	1712.18	3833.84
120	Ctr	13	320.12	18.99	1.13	0.77	21.67	18.97	20.4	1452.16	1999.83	1812.24	3833.84
120	Ctr	14	364.96	18.9	1.72	0.39	32.17	12.28	25.77	1397.53	1999.83	1812.24	3833.84
120	Ctr	15	85.95	8.73	1.37	0.47	13.57	5.58	10.76	1312.94	1999.83	1820.54	3833.84
120	Ctr	16	858.22	31.63	1.35	0.7	37.94	30.13	34.99	1357.34	1999.83	1903.16	3833.84
120	Ctr	17	208.02	14.79	1.35	0.58	19.78	11.16	16.93	933.93	1999.83	1904.09	3833.84
120	Ctr	18	190.58	14.24	1.2	0.72	17.02	11.16	15.58	1277.91	1999.83	1927.33	3833.84
120	Ctr	19	413.54	21.37	1.71	0.46	31.88	19.73	26.24	212.2	1999.83	1908.09	3833.84
120	Ctr	20	204.28	14.77	1.34	0.61	19	14.21	16.32	1386.16	1999.83	1935.87	3833.84
120	Ctr	21	585.43	25.64	1.68	0.55	34.96	25.54	29.78	214.64	1999.83	1969.91	3833.84
120	Ctr	22	103.39	10.22	1.32	0.66	12.72	10.04	11.43	1422.69	1999.83	2071.13	3833.84
120	Ctr	23	94.67	9.8	1.27	0.66	12.07	8.93	10.82	253.36	1999.83	1992.82	3833.84
120	Ctr	24	151.96	12.71	1.12	0.64	15.98	11.16	14.03	1423.53	1999.83	2109.89	3833.84
120	Ctr	25	211.75	15.02	1.38	0.63	19.06	14.51	17.15	1368.75	1999.83	2069.88	3833.84
120	Ctr	26	751.1	29.38	1.36	0.65	36.91	25.67	32.6	1067.67	1999.83	2198.49	3833.84
120	Ctr	27	448.42	22.47	1.24	0.66	27.99	17.86	24.97	109	1999.83	2199.54	3833.84
120	Ctr	28	57.3	7.37	1.22	0.71	8.72	6.7	8.04	232.01	1999.83	2281.86	3833.84
120	Ctr	29	117.09	11.1	1.17	0.75	12.72	10.04	11.88	939.09	1999.83	2349.28	3833.84
120	Ctr	30	919.26	32.81	1.32	0.72	38.93	29.55	35.88	183.85	1999.83	2457.63	3833.84
120	Ctr	31	37.37	6.9	1.18	0.79	6.5	5.58	6.21	216.61	1999.83	2582.1	3833.84
120	Ctr	32	685.08	27.05	1.53	0.42	43.56	17.86	34.03	1385.86	1999.83	2568.57	3833.84
120	Ctr	33	423.51	21.32	2.38	0.3	39.06	17.86	31.03	1371.5	1999.83	2665.75	3833.84
120	Ctr	34	224.21	15.73	1.23	0.69	18.94	14.51	16.88	340.03	1999.83	2902.95	3833.84
120	Ctr	35	596.65	26.03	1.33	0.53	36.22	22.32	29.57	456.13	1999.83	2929.35	3833.84
120	Ctr	36	308.91	18.46	1.46	0.65	23.01	18.97	21.6	297.55	1999.83	3056.41	3833.84
120	Ctr	37	115.84	10.73	1.41	0.66	13.43	11.16	12.27	1023.22	1999.83	3070.24	3833.84
120	Ctr	38	90.93	9.34	1.28	0.57	12.72	6.7	10.67	303.08	1999.83	3148.62	3833.84
120	Ctr	39	372.44	20.31	1.27	0.68	24.95	17.86	22.56	292.45	1999.83	3234.03	3833.84
120	Ctr	40	1253.08	38.61	1.32	0.73	45.19	37.95	41.22	880.15	1999.83	3177.64	3833.84
120	Ctr	41	190.58	14.4	1.25	0.77	16.48	13.39	15.58	770.49	1999.83	3265.16	3833.84
120	Ctr	42	208.02	14.61	1.6	0.45	22.3	12.91	18	480.8	1999.83	3490.88	3833.84
120	Ctr	43	102.14	10.1	1.33	0.64	12.72	10.04	11.26	461.45	1999.83	3512.02	3833.84
120	Ctr	44	675.12	27.91	1.4	0.68	34	26.79	30.59	676.65	1999.83	3492.93	3833.84
120	Ctr	45	280.26	17.02	1.7	0.47	25.47	15.78	20.96	300.93	1999.83	3543.2	3833.84
120	Ctr	46	67.26	7.93	1.29	0.59	10.58	6.7	8.94	321.47	1999.83	3591.72	3833.84
120	Ctr	47	3182.52	58.89	1.81	0.47	90.75	50.21	74	1474.95	1999.83	3577.2	3833.84
120	Ctr	48	2847.45	55.09	2.1	0.38	94.7	59.79	76.67	1445.55	1999.83	3680.78	3833.84
121	Test	1	435.96	21.41	1.57	0.45	32.97	18.61	26.82	1793.06	4361.03	5457.03	5697.25
121	Test	2	346.28	19.74	1.19	0.66	24.46	18.97	21.63	1796.36	4361.03	5105.39	5697.25
121	Test	3	1.25	1.06	0	0	0	0	0	1806.57	4361.03	5103.25	5697.25
121	Test	4	44.84	6.46	1.27	0.64	7.89	5.58	7.1	3282.37	4361.03	4854.13	5697.25
121	Test	5	4.98	2.79	0	0	3.35	0	2.13	3621.81	4361.03	4713.52	5697.25
121	Test	6	49.82	6.74	1.19	0.71	8.05	5.58	7.39	2294.99	4361.03	4688.03	5697.25
121	Test	7	430.98	22.01	1.46	0.63	27.9	18.97	24.56	2365.85	4361.03	4638.09	5697.25
121	Test	8	453.4	22.71	1.25	0.77	26	22.32	24.84	2403.97	4361.03	4627.61	5697.25
121	Test	9	2.49	1.67	0	0	1.12	0	0.71	2393.69	4361.03	4643.92	5697.25
121	Test	10	393.61	20.77	1.48	0.56	28.22	17.86	23.83	1067.78	4361.03	4594.84	5697.25
121	Test	11	239.16	15.59	1.34	0.56	21.67	14.21	18.61	655.2	4361.03	4263.92	5697.25
121	Test	12	419.77	21.72	1.44	0.7	26	22.29	24.07	2909.11	4361.03	3952.87	5697.25
121	Test	13	46.09	7.68	1.23	0.67	7.89	5.58	7.06	2528.39	4361.03	3919.64	5697.25
121	Test	14	22.42	5.34	1.18	0.73	4.99	3.95	4.58	2572.78	4361.03	3802.51	5697.25
121	Test	15	805.91	30.65	1.3	0.75	35.6	30.13	33.2	745.67	4361.03	3399.28	5697.25
121	Test	16	520.66	24.02	1.4	0.53	33.48	22.32	28.1	698.61	4361.03	3288.27	5697.25
121	Test	17	871.92	31.73	1.36	0.66	39.62	30.78	35.31	654.03	4361.03	3251.9	5697.25
121	Test	18	160.68	13.04	1.37	0.61	16.73	11.16	14.63	825.07	4361.03	3243.08	5697.25
121	Test	19	514.44	23.61	1.64	0.48	34.76	18.97	28.42	510.7	4361.03	3250.55	5697.25
121	Test	20	1079.94	34.78	1.45	0.49	51	27.73	41.02	630.45	4361.03	3218.32	5697.25
121	Test	21	105.88	10.33	1.23	0.68	12.72	9.91	11.39	745.36	4361.03	3222.57	5697.25
121	Test	22	460.87	22.83	1.39	0.63	28.79	23.32	25.95	610.05	4361.03	3205.5	5697.25
121	Test	23	308.91	18.23	1.32	0.5	26.31	17.41	21.59	566.97	4361.03	3200.29	5697.25
121	Test	24	926.73	32.04	1.82	0.48	47.35	29.77	40.33	523.01	4361.03	3182.12	5697.25
121	Test	25	1116.06	36.32	1.22	0.68	44.13	30.13	39	804.09	4361.03	3158.42	5697.25
121	Test	26	232.93	15.87	1.43	0.7	19.06	14.51	17.59	642.6	4361.03	3159.42	5697.25
121	Test	27	198.05	14.26	1.46	0.51	20.48	11.16	16.98	715.99	4361.03	3090.45	5697.25
121	Test	28	563.01	25.18	1.48	0.55	34.47	22.32	28.58	585.06	4361.03	3064.16	5697.25
121	Test	29	34.88	6.66	1.19	0.78	6.31	5.52	5.93	246.35	4361.03	3064.61	5697.25
121	Test	30	920.5	32.87	1.28	0.69	39.62	30.13	35.77	3121.52	4361.03	2751.33	5697.25
121	Test	31	312.65	18.19	1.51	0.58	24.47	15.63	21.63	313.35	4361.03	2900.48	5697.25
121	Test	32	93.42	9.63	1.29	0.61	12.47	7.81	10.87	81.36	4361.03	2847.69	5697.25
121	Test	33	1.25	1.06	0	0	0	0	0	91.84	4361.03	2855.07	5697.25
121	Test	34	89.68	9.23	1.36	0.64	11.86	8.93	10.75	1474.36	4361.03	2677.62	5697.25
121	Test	35	164.42	13.06	1.37	0.72	15.49	13.39	14.7	180.58	4361.03	2742.41	5697.25
121	Test	36	279.02	17.12	1.54	0.48	25.25	16.57	20.24	194.55	4361.03	2721.37	5697.25
121	Test	37	392.37	21.57	3.1	0.37	33.48	19.87	28.72	341.71	4361.03	2690.63	5697.25
121	Test	38	890.61	31.85	1.81	0.44	48.68	22.32	39.02	309.3	4361.03	2672.94	5697.25
121	Test	39	83.46	9.14	1.22	0.7	10.99	7.81	9.9	377.8	4361.03	2698.63	5697.25
121	Test	40	374.93	20.63	1.24	0.68	25.07	18.97	22.44	250.98	4361.03	2688.77	5697.25
121	Test	41	379.91	20.09	1.29	0.53	28.43	14.51	23.77	211.63	4361.03	2687.52	5697.25
121	Test	42	379.91	20.75	1.29	0.75	24.04	18.97	22.38	509.17	4361.03	2653.49	5697.25
121	Test	43	677.61	32.28	3.26	0.25	54.51	23.5	41.67	314.24	4361.03	2633.74	5697.25
121	Test	44	544.33	24.81	1.49	0.62	31.75	22.32	28.37	420.63	4361.03	2454.69	5697.25
121	Test	45	150.72	13.02	1.81	0.39	19.96	10.04	16.15	373.35	4361.03	2409.13	5697.25
121	Test	46	246.63	16.18	1.78	0.37	27.01	12.63	20.68	3140.11	4361.03	2168.07	5697.25
121	Test	47	171.89	13.53	1.23	0.64	17.02	11.16	14.84	491.87	4361.03	2245.91	5697.25
121	Test	48	546.82	24.44	1.82	0.43	38.16	18.97	29.94	349.42	4361.03	2216.01	5697.25
121	Test	49	308.91	18.4	1.5	0.57	24.49	14.51	21.76	416.64	4361.03	2177.32	5697.25
121	Test	50	46.09	7.86	1.23	0.58	8.5	4.46	7.19	535.5	4361.03	2004.5	5697.25
121	Test	51	191.82	13.97	1.39	0.52	19.96	10.04	16.5	784.58	4361.03	1123.06	5697.25
121	Test	52	36.12	6.77	1.13	0.77	6.5	5.52	6	1564.27	4361.03	1069.17	5697.25
121	Test	53	142	12.17	1.38	0.53	16.72	10.04	13.81	714.08	4361.03	1073.47	5697.25
121	Test	54	255.35	16.72	1.25	0.67	20.52	14.51	18.59	881.95	4361.03	988.66	5697.25
121	Test	55	74.74	8.14	1.39	0.54	11.49	5.58	9.94	967.98	4361.03	928.27	5697.25
121	Test	56	58.54	7.4	1.19	0.62	9.53	5.58	8.13	760.73	4361.03	940.35	5697.25
121	Test	57	78.47	8.79	1.24	0.64	10.99	6.7	9.67	945.62	4361.03	717.15	5697.25
121	Test	58	83.46	9.01	1.28	0.61	11.65	6.7	10.11	864.1	4361.03	687.65	5697.25
121	Test	59	665.15	27.73	1.38	0.77	31.72	29.02	30.79	822.13	4361.03	636.33	5697.25
121	Test	60	282.75	17.65	1.28	0.67	21.67	14.51	19.41	1421.45	4361.03	605.7	5697.25
121	Test	61	69.75	8.06	1.29	0.6	10.58	5.58	9.25	877.67	4361.03	592.83	5697.25
121	Test	62	124.56	11.56	1.27	0.64	14.21	10.04	12.78	1263.91	4361.03	433.55	5697.25
121	Test	63	49.82	7.97	1.2	0.72	8.05	6.7	7.33	1170.46	4361.03	440.93	5697.25
121	Test	64	90.93	9.41	1.27	0.59	12.47	6.7	10.67	991.5	4361.03	426.18	5697.25
121	Test	65	46.09	7.68	1.23	0.67	7.89	5.58	7.06	1102.76	4361.03	383.38	5697.25
121	Test	66	71	8.27	1.27	0.66	10.29	6.7	9.17	1293.42	4361.03	353.39	5697.25
121	Test	67	97.16	9.47	1.48	0.45	14.67	5.58	11.82	3278.57	4361.03	191.78	5697.25
121	Test	68	325.1	19.08	1.7	0.46	27.88	17.12	22.73	1248.56	4361.03	312.08	5697.25
121	Test	69	120.82	11.06	1.4	0.56	14.97	8.93	12.91	1463.9	4361.03	246.16	5697.25
121	Test	70	47.33	7.76	1.1	0.79	7.48	5.58	6.98	1525.71	4361.03	237.43	5697.25
121	Test	71	1144.71	36.26	1.3	0.56	49.54	29.02	41.41	1651.88	4361.03	178.03	5697.25
121	Test	72	1127.27	36.57	1.34	0.76	41.95	37.62	39.41	1721.79	4361.03	160.57	5697.25
121	Test	73	135.77	11.91	1.31	0.59	15.49	10.04	13.25	1703.12	4361.03	180.19	5697.25
121	Ctr	1	619.07	25.59	1.66	0.45	39.84	18.97	32.3	1727.41	2044.77	1005.07	3786.55
121	Ctr	2	819.61	29.82	2.15	0.43	47.06	25.66	39	1356.11	2044.77	1737.02	3786.55
121	Ctr	3	749.85	28.58	2.29	0.35	49.84	27.62	38.67	1391.56	2044.77	1773.86	3786.55
121	Ctr	4	1106.1	34.18	1.8	0.41	56.45	24.91	45.08	1352.26	2044.77	1957.15	3786.55
121	Ctr	5	196.81	14.18	1.36	0.56	19.49	11.16	16.69	1476.57	2044.77	2008.67	3786.55
121	Ctr	6	47.33	7.76	1.19	0.79	7.48	6.7	7.08	1423.49	2044.77	2063.75	3786.55
121	Ctr	7	574.22	24.42	1.57	0.43	38.96	17.86	30.83	1386.56	2044.77	2161.69	3786.55
121	Ctr	8	46.09	7.68	1.23	0.67	7.89	5.58	7.06	1484.86	2044.77	2245.74	3786.55
121	Ctr	9	47.33	7.75	1.11	0.81	7.48	6.31	7	1203.99	2044.77	2146.33	3786.55
121	Ctr	10	77.23	8.6	1.2	0.64	10.99	6.7	9.55	1234.01	2044.77	2227.09	3786.55
121	Ctr	11	49.82	8.14	1.29	0.58	8.99	5.58	7.56	1239.67	2044.77	2239.05	3786.55
121	Ctr	12	44.84	7.58	1.28	0.65	7.89	5.58	7.03	1286.47	2044.77	2704.61	3786.55
121	Ctr	13	74.74	8.59	1.32	0.5	12.07	6.31	10.01	1283.25	2044.77	2719.08	3786.55
121	Ctr	14	176.88	14.04	1.4	0.56	18.3	13.07	15.65	1491.04	2044.77	2831.69	3786.55
121	Ctr	15	159.44	12.59	2.07	0.42	19.49	11.16	15.7	1261.75	2044.77	2718.17	3786.55
121	Ctr	16	56.05	7.33	1.1	0.83	8.05	6.7	7.69	1159.46	2044.77	2876.23	3786.55
121	Ctr	17	363.72	19.87	1.39	0.63	25.47	17.86	22.68	1068.95	2044.77	2910.44	3786.55
121	Ctr	18	185.6	14.23	1.19	0.69	17.02	11.16	15.43	1184.52	2044.77	2981.46	3786.55
121	Ctr	19	6149.55	86.23	1.35	0.56	116.08	73.66	96.15	696.91	2044.77	2786.2	3786.55
121	Ctr	20	44.84	7.55	1.18	0.81	7.15	5.58	6.85	1168.58	2044.77	3041.92	3786.55
121	Ctr	21	39.86	7.12	1.18	0.7	7.15	5.58	6.41	1149	2044.77	3036.49	3786.55
121	Ctr	22	2654.39	52.65	1.79	0.36	93.9	34.6	72.55	665.81	2044.77	2833.91	3786.55
121	Ctr	23	2939.63	58.61	1.45	0.55	80.5	46.96	68.23	793.05	2044.77	3040.09	3786.55
121	Ctr	24	53.56	7.23	1.17	0.78	8.05	6.7	7.56	825.29	2044.77	3098.45	3786.55
121	Ctr	25	599.14	26.08	2.2	0.36	43.08	22.32	34.92	310.56	2044.77	3112.58	3786.55
121	Ctr	26	149.47	12.31	1.4	0.61	16.1	11	14.27	687.46	2044.77	3330.49	3786.55
121	Ctr	27	873.17	31.6	1.99	0.48	46.02	25.67	39.13	136.77	2044.77	3068.71	3786.55
121	Ctr	28	1812.36	45	1.96	0.49	66.54	40.92	56.05	917.11	2044.77	3498.87	3786.55
121	Ctr	29	681.35	28.32	1.88	0.41	43.58	25	35.46	797.21	2044.77	3475.86	3786.55
121	Ctr	30	154.46	12.49	1.39	0.56	17.02	10.04	14.58	675.12	2044.77	3539.67	3786.55

## Sheet: IHC
ID	Marker	Group	RoiTotArea	RoiPosArea	RoiPosAreaPerc	Area cells mean	Area cells sd	TotNcells	Density			Legend
112	ALOX12	Group1	3.68481e+06	206604	0.0561	65.68	12.79	3145.61	853.669			Group1	Ti-Low	Peri-implantitis
113	ALOX12	Group1	983523	18018	0.0183	65.68	12.79	274.331	278.926			Group 2	Ti-High	Peri-implantitis
114	ALOX12	Group2	8.05979e+06	243171	0.0302	65.68	12.79	3702.36	459.362
115	ALOX12	Group1	559204	1423.01	0.0025	65.68	12.79	21.6658	38.744
117	ALOX12	Group1	1.72077e+07	707158	0.0411	65.68	12.79	10766.7	625.69
119	ALOX12	Group2	871851	26210.7	0.0301	65.68	12.79	399.066	457.723
120	ALOX12	Group1	365218	22419	0.0614	65.68	12.79	341.336	934.61
121	ALOX12	Group2	1.8487e+06	2506.52	0.0014	65.68	12.79	38.1626	20.643
112	ARG1	Group1	3.24489e+06	5587.63	0.0017	22.01	10.5	253.868	78.2362
113	ARG1	Group1	1.43597e+06	337.31	0.0002	22.01	10.5	15.3253	10.6724
114	ARG1	Group2	8.18191e+06	12600.1	0.0015	22.01	10.5	572.474	69.9683
115	ARG1	Group1	2.209e+06	6696.46	0.003	22.01	10.5	304.246	137.731
117	ARG1	Group1	1.437e+07	31039.3	0.0022	22.01	10.5	1410.23	98.1374
119	ARG1	Group2	1.85181e+06	3768.54	0.002	22.01	10.5	171.219	92.4605
120	ARG1	Group1	905490	1994.47	0.0022	22.01	10.5	90.6165	100.075
121	ARG1	Group2	1.75448e+06	2196.1	0.0013	22.01	10.5	99.7774	56.8702
112	C4PBA	Group1	4.06865e+06	46191.9	0.0114	57.24	17.36	806.986	198.343
113	C4PBA	Group1	1.54703e+06	22244.5	0.0144	57.24	17.36	388.619	251.204
114	C4PBA	Group2	9.52064e+06	198462	0.0208	57.24	17.36	3467.19	364.176
115	C4PBA	Group1	1.80432e+06	23708.2	0.0131	57.24	17.36	414.189	229.554
117	C4PBA	Group1	1.52923e+07	272112	0.0177	57.24	17.36	4753.87	310.866
119	C4PBA	Group2	2.39283e+06	88586.1	0.037	57.24	17.36	1547.63	646.777
120	C4PBA	Group1	846600	19311.3	0.0263	57.24	17.36	337.374	398.505
121	C4PBA	Group2	2.27942e+06	185601	0.0814	57.24	17.36	3242.51	1422.51
112	NLRP2	Group1	3.84833e+06	55332	0.0144	55.77	15.88	992.147	257.812
113	NLRP2	Group1	1.19631e+06	3605.98	0.003	55.77	15.88	64.6581	54.0479
114	NLRP2	Group2	5.3499e+06	6719.91	0.0013	55.77	15.88	120.493	22.5225
115	NLRP2	Group1	2.02017e+06	40168.5	0.0199	55.77	15.88	720.252	356.531
117	NLRP2	Group1	1.45261e+07	11262.5	0.0008	55.77	15.88	201.945	13.9022
119	NLRP2	Group2	1.1733e+06	2090.44	0.0018	55.77	15.88	37.4832	31.9469
120	NLRP2	Group1	678914	3372.15	0.005	55.77	15.88	60.4653	89.0619
121	NLRP2	Group2	1.60609e+06	2046.67	0.0013	55.77	15.88	36.6984	22.8495
112	RASGRP2	Group1	3.90651e+06	10113.6	0.0026	30.48	20.06	331.812	84.9381
113	RASGRP2	Group1	1.18474e+06	2526.84	0.0021	30.48	20.06	82.9016	69.9743
114	RASGRP2	Group2	7.15544e+06	45365.7	0.0063	30.48	20.06	1488.37	208.006
115	RASGRP2	Group1	1.0505e+06	1791.27	0.0017	30.48	20.06	58.7687	55.9434
117	RASGRP2	Group1	1.72389e+07	32590.4	0.0019	30.48	20.06	1069.24	62.025
119	RASGRP2	Group2	1.6466e+06	15291.7	0.0093	30.48	20.06	501.698	304.687
120	RASGRP2	Group1	822335	1246.07	0.0015	30.48	20.06	40.8816	49.714
121	RASGRP2	Group2	2.58392e+06	11431.6	0.0044	30.48	20.06	375.052	145.149
